# Supplementary material for: Promoter variation affects binding affinity of the transcription factor MdWRKY20 to the Cell Wall Invertase 1 gene and decreases fructose content in apple fruit
Source: Hortic Res. 2025 Dec 5;13(3):uhaf330. doi: 10.1093/hr/uhaf330 (PMC12966002; doi:10.1093/hr/uhaf330)
Supplement: Web_Material_uhaf330 [file web_material_uhaf330.zip]

Archive with 8 entries (8 files):
- Figure S1.jpg
- Figure S2.jpg
- Figure S3.jpg
- Table S1.xlsx
- Table S2.xlsx
- Table S3.xlsx
- Table S4.xlsx
- Table S5.xlsx
