# Supplementary material for: Promoter variation affects binding affinity of the transcription factor MdWRKY20 to the Cell Wall Invertase 1 gene and decreases fructose content in apple fruit
Source: Hortic Res. 2025 Dec 5;13(3):uhaf330. doi: 10.1093/hr/uhaf330 (PMC12966002; doi:10.1093/hr/uhaf330)
Supplement: Web_Material_uhaf330 [file web_material_uhaf330.zip › Table S1.xlsx]

## Sheet: Table S1
Table S1. Details on the candidate genes from the QTL region from genetic linkage group (LG) 03 of ‘Honeycrisp’.
Query ID	Scaffold ID	Transcript Start	Transcript Stop	Transcript Length	Description	GOs	EC	KEGG_ko	KEGG_Pathway	PFAMs
MDP0000269486	chr3	5998681	6002867	4187	disease resistance protein	-	-	-	-	LRR_8,NB-ARC
MDP0000215028	chr3	6006229	6010010	3782	disease resistance protein	-	-	-	-	LRR_8,NB-ARC
MDP0000307790	chr3	6011132	6011425	294	Centromere kinetochore component CENP-T histone fold	-	-	ko:K11254	ko05034,ko05203,ko05322,map05034,map05203,map05322	CENP-T_C,Histone
MDP0000215030	chr3	6013403	6016327	2925	disease resistance protein	-	-	-	-	LRR_8,NB-ARC
MDP0000307792	chr3	6017275	6033210	15936	Omega-3 fatty acid desaturase, endoplasmic	GO:0003674,GO:0003824,GO:0005575,GO:0005622,GO:0005623,GO:0005737,GO:0005783,GO:0005789,GO:0006082,GO:0006629,GO:0006631,GO:0006633,GO:0006636,GO:0008150,GO:0008152,GO:0008610,GO:0009058,GO:0009628,GO:0009987,GO:0012505,GO:0016020,GO:0016053,GO:0016491,GO:0016705,GO:0019752,GO:0031984,GO:0032787,GO:0033559,GO:0042175,GO:0042389,GO:0043226,GO:0043227,GO:0043229,GO:0043231,GO:0043436,GO:0044237,GO:…	1.14.19.25,1.14.19.35,1.14.19.36	ko:K10257	-	DUF3474,FA_desaturase
MDP0000286546	chr3	6019815	6021471	1657	Belongs to the glycosyl hydrolase 1 family	GO:0003674,GO:0003824,GO:0004553,GO:0008150,GO:0008152,GO:0008422,GO:0015926,GO:0016787,GO:0016798,GO:0071704,GO:1901135,GO:1901657	3.2.1.21	ko:K01188	ko00460,ko00500,ko00940,ko01100,ko01110,map00460,map00500,map00940,map01100,map01110	Glyco_hydro_1
MDP0000726491	chr3	6029224	6029520	297	TATA element modulatory factor 1 TATA binding	-	-	ko:K20286	-	TMF_DNA_bd,TMF_TATA_bd
MDP0000836844	chr3	6060415	6062030	1616	Omega-3 fatty acid desaturase	-	1.14.19.25,1.14.19.35,1.14.19.36	ko:K10257	-	DUF3474,FA_desaturase
MDP0000770233	chr3	6060542	6062122	1581	Omega-3 fatty acid desaturase	-	1.14.19.25,1.14.19.35,1.14.19.36	ko:K10257	-	DUF3474,FA_desaturase
MDP0000293952	chr3	6070935	6080594	9660	Belongs to the glycosyl hydrolase 1 family	GO:0003674,GO:0003824,GO:0004553,GO:0008150,GO:0008152,GO:0008422,GO:0015926,GO:0016787,GO:0016798,GO:0071704,GO:1901135,GO:1901657	3.2.1.21	ko:K01188	ko00460,ko00500,ko00940,ko01100,ko01110,map00460,map00500,map00940,map01100,map01110	Glyco_hydro_1
MDP0000151948	chr3	6073939	6077034	3096	Belongs to the glycosyl hydrolase 1 family	GO:0003674,GO:0003824,GO:0004553,GO:0008150,GO:0008152,GO:0008422,GO:0015926,GO:0016787,GO:0016798,GO:0071704,GO:1901135,GO:1901657	3.2.1.21	ko:K01188	ko00460,ko00500,ko00940,ko01100,ko01110,map00460,map00500,map00940,map01100,map01110	Glyco_hydro_1
MDP0000462801	chr3	6080723	6081076	354	#N/A	-	-	-	-	-
MDP0000825015	chr3	6082811	6083397	587	Belongs to the glycosyl hydrolase 1 family	GO:0003674,GO:0003824,GO:0004553,GO:0008150,GO:0008152,GO:0008422,GO:0015926,GO:0016787,GO:0016798,GO:0071704,GO:1901135,GO:1901657	3.2.1.118,3.2.1.21	ko:K01188,ko:K13032	ko00460,ko00500,ko00940,ko01100,ko01110,map00460,map00500,map00940,map01100,map01110	Glyco_hydro_1
MDP0000932091	chr3	6084740	6085846	1107	Belongs to the glycosyl hydrolase 1 family	GO:0003674,GO:0003824,GO:0004553,GO:0008150,GO:0008152,GO:0008422,GO:0015926,GO:0016787,GO:0016798,GO:0071704,GO:1901135,GO:1901657	3.2.1.21	ko:K01188	ko00460,ko00500,ko00940,ko01100,ko01110,map00460,map00500,map00940,map01100,map01110	Glyco_hydro_1
MDP0000326506	chr3	6159023	6160259	1237	Belongs to the glycosyl hydrolase 1 family	GO:0003674,GO:0003824,GO:0004553,GO:0008150,GO:0008152,GO:0008422,GO:0015926,GO:0016787,GO:0016798,GO:0071704,GO:1901135,GO:1901657	3.2.1.21	ko:K01188	ko00460,ko00500,ko00940,ko01100,ko01110,map00460,map00500,map00940,map01100,map01110	Glyco_hydro_1
MDP0000196474	chr3	6159907	6161545	1639	DUF761-associated sequence motif	-	-	-	-	VARLMGL
MDP0000295848	chr3	6159919	6161557	1639	DUF761-associated sequence motif	-	-	-	-	VARLMGL
MDP0000196475	chr3	6163791	6167974	4184	zinc finger CCCH domain-containing protein	GO:0003674,GO:0003700,GO:0006355,GO:0008150,GO:0009889,GO:0010468,GO:0010556,GO:0019219,GO:0019222,GO:0031323,GO:0031326,GO:0050789,GO:0050794,GO:0051171,GO:0051252,GO:0060255,GO:0065007,GO:0080090,GO:0140110,GO:1903506,GO:2000112,GO:2001141	-	-	-	Ank,Ank_2,Ank_3,Ank_4,zf-CCCH
MDP0000641838	chr3	6171868	6188416	16549	Double Clp-N motif-containing P-loop nucleoside triphosphate hydrolases superfamily protein	GO:0008150,GO:0009719,GO:0009725,GO:0010033,GO:0014070,GO:0033993,GO:0042221,GO:0050896,GO:1901700,GO:1902347	-	ko:K03695	ko04213,map04213	AAA_2,Clp_N
MDP0000641839	chr3	6189811	6191017	1207	2S seed storage protein 5-like	-	-	-	-	RVT_1,Tryp_alpha_amyl
MDP0000927811	chr3	6193378	6193938	561	Belongs to the disease resistance NB-LRR family	-	-	ko:K13459	ko04626,map04626	NB-ARC
MDP0000292041	chr3	6193948	6196267	2320	Serine threonine-protein kinase-like protein	GO:0003674,GO:0005488,GO:0005515,GO:0042802,GO:0042803,GO:0046983	2.7.11.1	ko:K04733	ko04010,ko04064,ko04620,ko04621,ko04624,ko04722,ko05133,ko05140,ko05142,ko05145,ko05152,ko05162,ko05164,map04010,map04064,map04620,map04621,map04624,map04722,map05133,map05140,map05142,map05145,map05152,map05162,map05164	Pkinase,RCC1_2
MDP0000295323	chr3	6196838	6203190	6353	Belongs to the glycosyl hydrolase 1 family	GO:0003674,GO:0003824,GO:0004553,GO:0008150,GO:0008152,GO:0008422,GO:0015926,GO:0016787,GO:0016798,GO:0071704,GO:1901135,GO:1901657	3.2.1.21	ko:K01188	ko00460,ko00500,ko00940,ko01100,ko01110,map00460,map00500,map00940,map01100,map01110	Glyco_hydro_1
MDP0000643725	chr3	6197059	6197268	210	Belongs to the PdxS SNZ family	-	4.3.3.6	ko:K06215	ko00750,map00750	SOR_SNZ
MDP0000194134	chr3	6198108	6206526	8419	phospholipase c	GO:0000003,GO:0003006,GO:0003674,GO:0003824,GO:0004620,GO:0004629,GO:0005575,GO:0005623,GO:0005886,GO:0006950,GO:0006952,GO:0007049,GO:0007275,GO:0008081,GO:0008150,GO:0009553,GO:0009555,GO:0009556,GO:0009605,GO:0009607,GO:0009617,GO:0009791,GO:0009889,GO:0009891,GO:0009893,GO:0009908,GO:0009987,GO:0010600,GO:0010601,GO:0010817,GO:0016020,GO:0016298,GO:0016787,GO:0016788,GO:0019222,GO:0019953,GO:…	3.1.4.11	ko:K05857	ko00562,ko01100,ko04020,ko04070,ko04919,ko04933,map00562,map01100,map04020,map04070,map04919,map04933	C2,EF-hand_like,PI-PLC-X,PI-PLC-Y
MDP0000297569	chr3	6206215	6209669	3455	Belongs to the glycosyl hydrolase 1 family	GO:0003674,GO:0003824,GO:0004553,GO:0008150,GO:0008152,GO:0008422,GO:0015926,GO:0016787,GO:0016798,GO:0071704,GO:1901135,GO:1901657	3.2.1.21	ko:K01188	ko00460,ko00500,ko00940,ko01100,ko01110,map00460,map00500,map00940,map01100,map01110	Glyco_hydro_1
MDP0000259785	chr3	6214362	6215223	862	Belongs to the glycosyl hydrolase 1 family	GO:0003674,GO:0003824,GO:0004553,GO:0008150,GO:0008152,GO:0008422,GO:0015926,GO:0016787,GO:0016798,GO:0071704,GO:1901135,GO:1901657	3.2.1.21	ko:K01188	ko00460,ko00500,ko00940,ko01100,ko01110,map00460,map00500,map00940,map01100,map01110	Glyco_hydro_1
MDP0000196383	chr3	6214945	6215639	695	beta-glucosidase activity	-	3.2.1.21	ko:K01188	ko00460,ko00500,ko00940,ko01100,ko01110,map00460,map00500,map00940,map01100,map01110	Glyco_hydro_1
MDP0000664599	chr3	6221247	6222215	969	Reverse transcriptase (RNA-dependent DNA polymerase)	-	-	-	-	RVT_2
MDP0000664600	chr3	6222237	6223160	924	Probably involved in the RNA silencing pathway and required for the generation of small interfering RNAs (siRNAs)	-	2.7.7.48	ko:K11699	-	RdRP
MDP0000208518	chr3	6223873	6228255	4383	Pentatricopeptide repeat-containing protein	-	-	-	-	Glyco_hydro_28,PPR,PPR_2
MDP0000289587	chr3	6223888	6224940	1053	Mitochondrial protein	-	-	-	-	RVT_2,Retrotran_gag_2
MDP0000723229	chr3	6237617	6237882	266	PPIases accelerate the folding of proteins. It catalyzes the cis-trans isomerization of proline imidic peptide bonds in oligopeptides	GO:0000413,GO:0003674,GO:0003755,GO:0003824,GO:0005488,GO:0005575,GO:0005622,GO:0005623,GO:0005737,GO:0005768,GO:0005770,GO:0005771,GO:0005783,GO:0005794,GO:0005795,GO:0005829,GO:0005911,GO:0006464,GO:0006807,GO:0007275,GO:0008144,GO:0008150,GO:0008152,GO:0009506,GO:0009507,GO:0009536,GO:0009987,GO:0012505,GO:0016018,GO:0016020,GO:0016853,GO:0016859,GO:0018193,GO:0018208,GO:0019538,GO:0022622,GO:…	5.2.1.8	ko:K01802	-	Pro_isomerase
MDP0000167386	chr3	6239804	6240639	836	Belongs to the PdxS SNZ family	-	4.3.3.6	ko:K06215	ko00750,map00750	SOR_SNZ,ThiG
MDP0000203230	chr3	6240741	6242131	1391	Germin-like protein subfamily 1 member	-	-	-	-	Cupin_1
MDP0000167387	chr3	6242757	6250871	8115	Putative lipopolysaccharide-modifying enzyme.	-	-	ko:K13667	ko00514,map00514	Glyco_transf_90
MDP0000281145	chr3	6247450	6254548	7099	Cysteine-rich RLK (RECEPTOR-like protein kinase) 8	-	-	-	-	RVT_2,Retrotran_gag_2,gag_pre-integrs,rve
MDP0000185861	chr3	6249504	6253751	4248	Cysteine-rich RLK (RECEPTOR-like protein kinase) 8	-	-	-	-	RVT_2,Retrotran_gag_2,gag_pre-integrs,rve
MDP0000553815	chr3	6250588	6251592	1005	Zinc finger MYM-type protein 1-like	-	-	-	-	DUF4371,Dimer_Tnp_hAT
MDP0000132521	chr3	6250747	6255784	5038	Mitogen-activated protein kinase kinase kinase	GO:0000165,GO:0000186,GO:0001932,GO:0001934,GO:0003674,GO:0003824,GO:0004672,GO:0004674,GO:0004709,GO:0005575,GO:0005622,GO:0005623,GO:0005737,GO:0006464,GO:0006468,GO:0006793,GO:0006796,GO:0006807,GO:0006950,GO:0006979,GO:0007154,GO:0007165,GO:0007346,GO:0008150,GO:0008152,GO:0009893,GO:0009966,GO:0009967,GO:0009987,GO:0010562,GO:0010604,GO:0010646,GO:0010647,GO:0016301,GO:0016310,GO:0016740,GO:…	2.7.11.25	ko:K04420	ko04010,ko04540,ko04912,map04010,map04540,map04912	Pkinase
MDP0000363054	chr3	6252756	6254795	2040	PPIases accelerate the folding of proteins. It catalyzes the cis-trans isomerization of proline imidic peptide bonds in oligopeptides	GO:0000413,GO:0003674,GO:0003755,GO:0003824,GO:0005488,GO:0005575,GO:0005622,GO:0005623,GO:0005737,GO:0005768,GO:0005770,GO:0005771,GO:0005783,GO:0005794,GO:0005795,GO:0005829,GO:0005911,GO:0006464,GO:0006807,GO:0007275,GO:0008144,GO:0008150,GO:0008152,GO:0009506,GO:0009507,GO:0009536,GO:0009987,GO:0012505,GO:0016018,GO:0016020,GO:0016853,GO:0016859,GO:0018193,GO:0018208,GO:0019538,GO:0022622,GO:…	5.2.1.8	ko:K01802	-	Pro_isomerase
MDP0000238529	chr3	6254576	6255583	1008	PPIases accelerate the folding of proteins. It catalyzes the cis-trans isomerization of proline imidic peptide bonds in oligopeptides	GO:0000413,GO:0003674,GO:0003755,GO:0003824,GO:0005488,GO:0005575,GO:0005622,GO:0005623,GO:0005737,GO:0005768,GO:0005770,GO:0005771,GO:0005783,GO:0005794,GO:0005795,GO:0005829,GO:0006464,GO:0006807,GO:0008144,GO:0008150,GO:0008152,GO:0009987,GO:0012505,GO:0016018,GO:0016020,GO:0016853,GO:0016859,GO:0018193,GO:0018208,GO:0019538,GO:0031410,GO:0031982,GO:0031984,GO:0033218,GO:0036211,GO:0042277,GO:…	5.2.1.8	ko:K01802	-	Pro_isomerase
MDP0000167389	chr3	6256535	6258879	2345	Mitogen-activated protein kinase kinase kinase	GO:0000165,GO:0000186,GO:0001932,GO:0001934,GO:0003674,GO:0003824,GO:0004672,GO:0004674,GO:0004709,GO:0005575,GO:0005622,GO:0005623,GO:0005737,GO:0006464,GO:0006468,GO:0006793,GO:0006796,GO:0006807,GO:0006950,GO:0006979,GO:0007154,GO:0007165,GO:0007346,GO:0008150,GO:0008152,GO:0009893,GO:0009966,GO:0009967,GO:0009987,GO:0010562,GO:0010604,GO:0010646,GO:0010647,GO:0016301,GO:0016310,GO:0016740,GO:…	2.7.11.25	ko:K04420	ko04010,ko04540,ko04912,map04010,map04540,map04912	Pkinase
MDP0000285793	chr3	6258519	6261434	2916	Germin-like protein subfamily 1 member	-	-	-	-	Cupin_1
MDP0000570633	chr3	6260319	6263068	2750	Uncharacterized protein K02A2.6-like	-	-	-	-	RVT_1,RVT_3,rve
MDP0000692159	chr3	6260640	6262553	1914	Reverse transcriptase (RNA-dependent DNA polymerase)	-	-	-	-	RVT_2
MDP0000625174	chr3	6264484	6265072	589	Mitochondrial protein	-	-	-	-	RVT_2,Retrotran_gag_2,Retrotran_gag_3,Retrotrans_gag,gag_pre-integrs,rve,zf-CCHC
MDP0000214399	chr3	6264894	6266082	1189	oxidoreductase activity	GO:0000003,GO:0000902,GO:0001101,GO:0003006,GO:0003674,GO:0003824,GO:0005575,GO:0005622,GO:0005623,GO:0005737,GO:0006082,GO:0006629,GO:0006720,GO:0006721,GO:0007154,GO:0007165,GO:0007275,GO:0007568,GO:0008150,GO:0008152,GO:0008299,GO:0008610,GO:0009058,GO:0009314,GO:0009416,GO:0009628,GO:0009648,GO:0009653,GO:0009685,GO:0009686,GO:0009719,GO:0009725,GO:0009739,GO:0009740,GO:0009755,GO:0009791,GO:…	-	-	-	2OG-FeII_Oxy,DIOX_N
MDP0000391489	chr3	6265292	6266362	1071	Reverse transcriptase (RNA-dependent DNA polymerase)	-	-	-	-	RVT_2
MDP0000165379	chr3	6268501	6270397	1897	Reversible hydration of carbon dioxide	-	4.2.1.1	ko:K01673	ko00910,map00910	Pro_CA
MDP0000212999	chr3	6281188	6282450	1263	pfkB family carbohydrate kinase	GO:0003674,GO:0003824,GO:0006066,GO:0006793,GO:0006796,GO:0008150,GO:0008152,GO:0009058,GO:0009987,GO:0010264,GO:0016301,GO:0016310,GO:0016740,GO:0016772,GO:0016773,GO:0017144,GO:0019140,GO:0019637,GO:0019751,GO:0032958,GO:0033517,GO:0043647,GO:0044237,GO:0044281,GO:0044283,GO:0046165,GO:0046173,GO:0071704,GO:0090407,GO:1901576,GO:1901615,GO:1901617	2.7.1.64	ko:K19517	ko00562,ko01100,map00562,map01100	PfkB
MDP0000306278	chr3	6285008	6290472	5465	DUF1771	-	-	-	-	DUF1771,Smr
MDP0000252965	chr3	6286370	6291834	5465	DUF1771	-	-	-	-	DUF1771,Smr
MDP0000132535	chr3	6287597	6288913	1317	2',3'-cyclic-nucleotide 3'-phosphodiesterase activity	-	-	-	-	DUF1771,Smr
MDP0000630465	chr3	6290039	6290971	933	cysteine-rich RLK (RECEPTOR-like protein kinase) 8	-	-	-	-	RVT_2,Retrotran_gag_2,Retrotran_gag_3,Retrotrans_gag,gag_pre-integrs,rve
MDP0000204962	chr3	6293754	6298630	4877	nudC domain-containing protein	-	-	-	-	CS
MDP0000212327	chr3	6298327	6301151	2825	squalene	-	1.14.14.17	ko:K00511	ko00100,ko00909,ko01100,ko01110,ko01130,map00100,map00909,map01100,map01110,map01130	SE
MDP0000124481	chr3	6298624	6299710	1087	SKP1-interacting partner	GO:0003674,GO:0003824,GO:0004842,GO:0006464,GO:0006508,GO:0006511,GO:0006807,GO:0008150,GO:0008152,GO:0009056,GO:0009057,GO:0009987,GO:0010498,GO:0016567,GO:0016740,GO:0019538,GO:0019787,GO:0019941,GO:0030163,GO:0031146,GO:0032446,GO:0036211,GO:0043161,GO:0043170,GO:0043412,GO:0043632,GO:0044237,GO:0044238,GO:0044248,GO:0044257,GO:0044260,GO:0044265,GO:0044267,GO:0051603,GO:0070647,GO:0071704,GO:…	-	-	-	F-box,Kelch_2
MDP0000177115	chr3	6298746	6303735	4990	Reverse transcriptase (RNA-dependent DNA polymerase)	-	-	-	-	RVT_2,Retrotran_gag_3,Retrotrans_gag
MDP0000326824	chr3	6298818	6299070	253	#N/A	-	-	-	-	-
MDP0000432855	chr3	6298877	6299962	1086	SKP1-interacting partner	GO:0003674,GO:0003824,GO:0004842,GO:0006464,GO:0006508,GO:0006511,GO:0006807,GO:0008150,GO:0008152,GO:0009056,GO:0009057,GO:0009987,GO:0010498,GO:0016567,GO:0016740,GO:0019538,GO:0019787,GO:0019941,GO:0030163,GO:0031146,GO:0032446,GO:0036211,GO:0043161,GO:0043170,GO:0043412,GO:0043632,GO:0044237,GO:0044238,GO:0044248,GO:0044257,GO:0044260,GO:0044265,GO:0044267,GO:0051603,GO:0070647,GO:0071704,GO:…	-	-	-	F-box,Kelch_2
MDP0000300285	chr3	6304191	6305450	1260	pfkB family carbohydrate kinase	GO:0003674,GO:0003824,GO:0006066,GO:0006793,GO:0006796,GO:0008150,GO:0008152,GO:0009058,GO:0009987,GO:0010264,GO:0016301,GO:0016310,GO:0016740,GO:0016772,GO:0016773,GO:0017144,GO:0019140,GO:0019637,GO:0019751,GO:0032958,GO:0033517,GO:0043647,GO:0044237,GO:0044281,GO:0044283,GO:0046165,GO:0046173,GO:0071704,GO:0090407,GO:1901576,GO:1901615,GO:1901617	2.7.1.64	ko:K19517	ko00562,ko01100,map00562,map01100	PfkB
MDP0000238019	chr3	6304257	6309074	4818	pfkB family carbohydrate kinase	GO:0003674,GO:0003824,GO:0006066,GO:0006793,GO:0006796,GO:0008150,GO:0008152,GO:0009058,GO:0009987,GO:0010264,GO:0016301,GO:0016310,GO:0016740,GO:0016772,GO:0016773,GO:0017144,GO:0019140,GO:0019637,GO:0019751,GO:0032958,GO:0033517,GO:0043647,GO:0044237,GO:0044281,GO:0044283,GO:0046165,GO:0046173,GO:0071704,GO:0090407,GO:1901576,GO:1901615,GO:1901617	2.7.1.64	ko:K19517	ko00562,ko01100,map00562,map01100	PfkB
MDP0000184670	chr3	6306085	6306580	496	Belongs to the Ca(2 ) cation antiporter (CaCA) (TC 2.A.19) family	GO:0000325,GO:0003674,GO:0005215,GO:0005575,GO:0005622,GO:0005623,GO:0005737,GO:0005773,GO:0005774,GO:0006793,GO:0006810,GO:0006811,GO:0006812,GO:0006816,GO:0006873,GO:0006874,GO:0006875,GO:0006882,GO:0008150,GO:0008152,GO:0008324,GO:0009605,GO:0009607,GO:0009624,GO:0009705,GO:0009987,GO:0010035,GO:0010038,GO:0015075,GO:0015077,GO:0015078,GO:0015085,GO:0015291,GO:0015297,GO:0015298,GO:0015299,GO:…	-	ko:K07300	-	Na_Ca_ex
MDP0000648415	chr3	6306424	6308066	1643	transposition, RNA-mediated	-	-	-	-	Asp_protease_2,RVT_1,Retrotrans_gag,rve
MDP0000174260	chr3	6307783	6310424	2642	Reversible hydration of carbon dioxide	-	4.2.1.1	ko:K01673	ko00910,map00910	Pro_CA
MDP0000121280	chr3	6308702	6312791	4090	ribonuclease H protein	-	-	-	-	RVT_1,RVT_3,zf-RVT
MDP0000177116	chr3	6309912	6312553	2642	Reversible hydration of carbon dioxide	-	4.2.1.1	ko:K01673	ko00910,map00910	Pro_CA
MDP0000011552	chr3	6311901	6313373	1473	nudC domain-containing protein	-	-	-	-	CS
MDP0000146810	chr3	6311942	6312293	352	Tyrosine-protein phosphatase	GO:0003674,GO:0003824,GO:0004721,GO:0004725,GO:0005575,GO:0005622,GO:0005623,GO:0005634,GO:0005737,GO:0006464,GO:0006470,GO:0006793,GO:0006796,GO:0006807,GO:0008150,GO:0008152,GO:0009987,GO:0016311,GO:0016787,GO:0016788,GO:0016791,GO:0019538,GO:0035335,GO:0036211,GO:0042578,GO:0043170,GO:0043226,GO:0043227,GO:0043229,GO:0043231,GO:0043412,GO:0044237,GO:0044238,GO:0044260,GO:0044267,GO:0044424,GO:…	3.1.3.48	ko:K18045	-	Y_phosphatase2
MDP0000157898	chr3	6318575	6320243	1669	protein serine/threonine kinase activity	GO:0003674,GO:0003824,GO:0004672,GO:0004674,GO:0004675,GO:0004888,GO:0005575,GO:0005623,GO:0005886,GO:0006464,GO:0006468,GO:0006793,GO:0006796,GO:0006807,GO:0007154,GO:0007165,GO:0007166,GO:0007167,GO:0007178,GO:0008150,GO:0008152,GO:0009987,GO:0016020,GO:0016301,GO:0016310,GO:0016740,GO:0016772,GO:0016773,GO:0019199,GO:0019538,GO:0023052,GO:0036211,GO:0038023,GO:0043170,GO:0043412,GO:0044237,GO:…	2.7.11.1	ko:K04733	ko04010,ko04064,ko04620,ko04621,ko04624,ko04722,ko05133,ko05140,ko05142,ko05145,ko05152,ko05162,ko05164,map04010,map04064,map04620,map04621,map04624,map04722,map05133,map05140,map05142,map05145,map05152,map05162,map05164	Pkinase,Pkinase_Tyr
MDP0000696763	chr3	6320277	6323005	2729	Belongs to the ABC transporter superfamily. ABCG family. PDR (TC 3.A.1.205) subfamily	-	-	-	-	ABC2_membrane,ABC_tran,ABC_trans_N,PDR_assoc
MDP0000193502	chr3	6322348	6325950	3603	Belongs to the Ca(2 ) cation antiporter (CaCA) (TC 2.A.19) family	GO:0000325,GO:0003674,GO:0005215,GO:0005575,GO:0005622,GO:0005623,GO:0005737,GO:0005773,GO:0005774,GO:0006793,GO:0006810,GO:0006811,GO:0006812,GO:0006816,GO:0006873,GO:0006874,GO:0006875,GO:0006882,GO:0008150,GO:0008152,GO:0008324,GO:0009605,GO:0009607,GO:0009624,GO:0009705,GO:0009987,GO:0010035,GO:0010038,GO:0015075,GO:0015077,GO:0015078,GO:0015085,GO:0015291,GO:0015297,GO:0015298,GO:0015299,GO:…	-	ko:K07300	-	Na_Ca_ex
MDP0000302628	chr3	6324568	6328191	3624	Mitochondrial protein	-	-	ko:K13459	ko04626,map04626	RVT_2,Retrotran_gag_2,Retrotran_gag_3
MDP0000637389	chr3	6328757	6333014	4258	Toll - interleukin 1 - resistance	-	-	-	-	-
MDP0000507084	chr3	6330740	6331288	549	3-oxo-Delta(4,5)-steroid 5-beta-reductase-like	-	1.3.1.3	ko:K22419	-	Epimerase
MDP0000137959	chr3	6332000	6336051	4052	disease resistance	GO:0000166,GO:0001101,GO:0002230,GO:0002238,GO:0002239,GO:0002252,GO:0002376,GO:0002682,GO:0002697,GO:0002831,GO:0003674,GO:0005488,GO:0005575,GO:0005623,GO:0005886,GO:0005911,GO:0006950,GO:0006952,GO:0006955,GO:0007154,GO:0007165,GO:0008150,GO:0008219,GO:0009314,GO:0009416,GO:0009506,GO:0009605,GO:0009607,GO:0009611,GO:0009615,GO:0009620,GO:0009626,GO:0009628,GO:0009637,GO:0009642,GO:0009646,GO:…	-	-	-	NB-ARC
MDP0000860692	chr3	6333132	6333875	744	Belongs to the ABC transporter superfamily. ABCG family. PDR (TC 3.A.1.205) subfamily	GO:0003674,GO:0003824,GO:0005215,GO:0005575,GO:0005623,GO:0005886,GO:0005911,GO:0006810,GO:0006855,GO:0008150,GO:0009506,GO:0015399,GO:0015405,GO:0015893,GO:0016020,GO:0016021,GO:0016462,GO:0016787,GO:0016817,GO:0016818,GO:0016887,GO:0017111,GO:0022804,GO:0022857,GO:0030054,GO:0031224,GO:0042221,GO:0042493,GO:0042623,GO:0042626,GO:0043492,GO:0044425,GO:0044464,GO:0050896,GO:0051179,GO:0051234,GO:…	-	-	-	ABC2_membrane,ABC_tran,ABC_trans_N,PDR_assoc
MDP0000277126	chr3	6343994	6346633	2640	Belongs to the UPP synthase family	GO:0002094,GO:0003674,GO:0003824,GO:0004659,GO:0005575,GO:0005622,GO:0005623,GO:0005737,GO:0005829,GO:0006066,GO:0006629,GO:0006720,GO:0006996,GO:0008150,GO:0008152,GO:0008299,GO:0008610,GO:0009058,GO:0009507,GO:0009532,GO:0009536,GO:0009570,GO:0009657,GO:0009668,GO:0009987,GO:0016043,GO:0016093,GO:0016094,GO:0016740,GO:0016765,GO:0043226,GO:0043227,GO:0043229,GO:0043231,GO:0044237,GO:0044238,GO:…	2.5.1.87	ko:K11778	ko00900,ko01110,map00900,map01110	Prenyltransf
MDP0000126085	chr3	6344809	6347588	2780	Belongs to the UPP synthase family	GO:0002094,GO:0003674,GO:0003824,GO:0004659,GO:0005575,GO:0005622,GO:0005623,GO:0005737,GO:0005829,GO:0006066,GO:0006629,GO:0006720,GO:0006996,GO:0008150,GO:0008152,GO:0008299,GO:0008610,GO:0009058,GO:0009507,GO:0009532,GO:0009536,GO:0009570,GO:0009657,GO:0009668,GO:0009987,GO:0016043,GO:0016093,GO:0016094,GO:0016740,GO:0016765,GO:0043226,GO:0043227,GO:0043229,GO:0043231,GO:0044237,GO:0044238,GO:…	2.5.1.87	ko:K11778	ko00900,ko01110,map00900,map01110	Prenyltransf
MDP0000258016	chr3	6351150	6355648	4499	disease resistance	GO:0000166,GO:0001101,GO:0002230,GO:0002238,GO:0002239,GO:0002252,GO:0002376,GO:0002682,GO:0002697,GO:0002831,GO:0003674,GO:0005488,GO:0005575,GO:0005623,GO:0005886,GO:0005911,GO:0006950,GO:0006952,GO:0006955,GO:0007154,GO:0007165,GO:0008150,GO:0008219,GO:0009314,GO:0009416,GO:0009506,GO:0009605,GO:0009607,GO:0009611,GO:0009615,GO:0009620,GO:0009626,GO:0009628,GO:0009637,GO:0009642,GO:0009646,GO:…	-	-	-	NB-ARC
MDP0000848372	chr3	6356242	6356490	249	Ammonium transporter	GO:0003674,GO:0005215,GO:0005575,GO:0005623,GO:0005886,GO:0005887,GO:0006810,GO:0006811,GO:0006812,GO:0008150,GO:0008324,GO:0008519,GO:0015075,GO:0015695,GO:0015696,GO:0016020,GO:0016021,GO:0022857,GO:0031224,GO:0031226,GO:0034220,GO:0044425,GO:0044459,GO:0044464,GO:0051179,GO:0051234,GO:0055085,GO:0071702,GO:0071705,GO:0071944,GO:0072488,GO:0098655	-	ko:K03320	-	Ammonium_transp
MDP0000285352	chr3	6356784	6359265	2482	Prokaryotic RING finger family 4	GO:0003674,GO:0003824,GO:0004842,GO:0006464,GO:0006807,GO:0008150,GO:0008152,GO:0009987,GO:0016567,GO:0016740,GO:0019538,GO:0019787,GO:0032446,GO:0036211,GO:0043170,GO:0043412,GO:0044237,GO:0044238,GO:0044260,GO:0044267,GO:0051865,GO:0070647,GO:0071704,GO:0140096,GO:1901564	-	-	-	zf-C3HC4_3,zf-RING_2
MDP0000315272	chr3	6360714	6367440	6727	Belongs to the UPP synthase family	GO:0002094,GO:0003674,GO:0003824,GO:0004659,GO:0005575,GO:0005622,GO:0005623,GO:0005737,GO:0005829,GO:0006066,GO:0006629,GO:0006720,GO:0006996,GO:0008150,GO:0008152,GO:0008299,GO:0008610,GO:0009058,GO:0009507,GO:0009532,GO:0009536,GO:0009570,GO:0009657,GO:0009668,GO:0009987,GO:0016043,GO:0016093,GO:0016094,GO:0016740,GO:0016765,GO:0043226,GO:0043227,GO:0043229,GO:0043231,GO:0044237,GO:0044238,GO:…	2.5.1.87	ko:K11778	ko00900,ko01110,map00900,map01110	Prenyltransf
MDP0000093883	chr3	6369126	6371593	2468	Prokaryotic RING finger family 4	GO:0003674,GO:0003824,GO:0004842,GO:0006464,GO:0006807,GO:0008150,GO:0008152,GO:0009987,GO:0016567,GO:0016740,GO:0019538,GO:0019787,GO:0032446,GO:0036211,GO:0043170,GO:0043412,GO:0044237,GO:0044238,GO:0044260,GO:0044267,GO:0051865,GO:0070647,GO:0071704,GO:0140096,GO:1901564	-	-	-	zf-C3HC4_3,zf-RING_2
MDP0000293122	chr3	6369391	6371853	2463	Prokaryotic RING finger family 4	GO:0003674,GO:0003824,GO:0004842,GO:0006464,GO:0006807,GO:0008150,GO:0008152,GO:0009987,GO:0016567,GO:0016740,GO:0019538,GO:0019787,GO:0032446,GO:0036211,GO:0043170,GO:0043412,GO:0044237,GO:0044238,GO:0044260,GO:0044267,GO:0051865,GO:0070647,GO:0071704,GO:0140096,GO:1901564	-	-	-	zf-C3HC4_3,zf-RING_2
MDP0000240418	chr3	6371890	6373290	1401	Ammonium transporter	GO:0003674,GO:0005215,GO:0005575,GO:0005623,GO:0005886,GO:0005887,GO:0006810,GO:0006811,GO:0006812,GO:0008150,GO:0008324,GO:0008519,GO:0015075,GO:0015695,GO:0015696,GO:0016020,GO:0016021,GO:0022857,GO:0031224,GO:0031226,GO:0034220,GO:0044425,GO:0044459,GO:0044464,GO:0051179,GO:0051234,GO:0055085,GO:0071702,GO:0071705,GO:0071944,GO:0072488,GO:0098655	-	ko:K03320	-	Ammonium_transp
MDP0000518257	chr3	6372147	6373547	1401	Ammonium transporter	GO:0003674,GO:0005215,GO:0005575,GO:0005623,GO:0005886,GO:0005887,GO:0006810,GO:0006811,GO:0006812,GO:0008150,GO:0008324,GO:0008519,GO:0015075,GO:0015695,GO:0015696,GO:0016020,GO:0016021,GO:0022857,GO:0031224,GO:0031226,GO:0034220,GO:0044425,GO:0044459,GO:0044464,GO:0051179,GO:0051234,GO:0055085,GO:0071702,GO:0071705,GO:0071944,GO:0072488,GO:0098655	-	ko:K03320	-	Ammonium_transp
MDP0000723289	chr3	6372794	6375863	3070	Non-specific phospholipase	GO:0003674,GO:0003824,GO:0003993,GO:0004620,GO:0004629,GO:0006629,GO:0006644,GO:0006793,GO:0006796,GO:0008081,GO:0008150,GO:0008152,GO:0009056,GO:0009395,GO:0009405,GO:0009987,GO:0016042,GO:0016298,GO:0016311,GO:0016787,GO:0016788,GO:0016791,GO:0019637,GO:0034480,GO:0035821,GO:0042578,GO:0044003,GO:0044237,GO:0044238,GO:0044242,GO:0044248,GO:0044255,GO:0044403,GO:0044419,GO:0046434,GO:0051701,GO:…	3.1.4.3	ko:K01114	ko00562,ko00564,ko00565,ko01100,ko01110,ko02024,ko04919,map00562,map00564,map00565,map01100,map01110,map02024,map04919	Phosphoesterase
MDP0000126789	chr3	6382126	6383427	1302	Non-specific phospholipase	GO:0003674,GO:0003824,GO:0003993,GO:0004620,GO:0004629,GO:0006629,GO:0006644,GO:0006793,GO:0006796,GO:0008081,GO:0008150,GO:0008152,GO:0009056,GO:0009395,GO:0009405,GO:0009987,GO:0016042,GO:0016298,GO:0016311,GO:0016787,GO:0016788,GO:0016791,GO:0019637,GO:0034480,GO:0035821,GO:0042578,GO:0044003,GO:0044237,GO:0044238,GO:0044242,GO:0044248,GO:0044255,GO:0044403,GO:0044419,GO:0046434,GO:0051701,GO:…	3.1.4.3	ko:K01114	ko00562,ko00564,ko00565,ko01100,ko01110,ko02024,ko04919,map00562,map00564,map00565,map01100,map01110,map02024,map04919	Phosphoesterase
MDP0000293126	chr3	6389532	6395136	5605	Villin headpiece domain	GO:0003674,GO:0003779,GO:0005488,GO:0005515,GO:0005575,GO:0005622,GO:0005623,GO:0005856,GO:0006996,GO:0007010,GO:0007015,GO:0008064,GO:0008092,GO:0008150,GO:0009987,GO:0010639,GO:0015629,GO:0016043,GO:0030029,GO:0030036,GO:0030832,GO:0030833,GO:0030834,GO:0030835,GO:0030837,GO:0031333,GO:0032271,GO:0032272,GO:0032432,GO:0032535,GO:0032956,GO:0032970,GO:0033043,GO:0043226,GO:0043228,GO:0043229,GO:…	-	ko:K05761,ko:K05768,ko:K08017	ko04666,ko04810,ko05203,map04666,map04810,map05203	Gelsolin,VHP
MDP0000877611	chr3	6397433	6399247	1815	zinc finger CCCH domain-containing protein	GO:0000375,GO:0000377,GO:0000398,GO:0003674,GO:0003676,GO:0003723,GO:0005488,GO:0005575,GO:0005622,GO:0005623,GO:0005634,GO:0005654,GO:0005681,GO:0005686,GO:0006139,GO:0006396,GO:0006397,GO:0006403,GO:0006405,GO:0006406,GO:0006611,GO:0006725,GO:0006807,GO:0006810,GO:0006886,GO:0006913,GO:0008104,GO:0008150,GO:0008152,GO:0008380,GO:0009987,GO:0010467,GO:0015031,GO:0015833,GO:0015931,GO:0016070,GO:…	-	ko:K13107	-	RRM_1,zf-CCCH
MDP0000293128	chr3	6400191	6402435	2245	Starch binding domain	-	-	-	-	CBM_20
MDP0000195595	chr3	6404221	6406437	2217	Pentatricopeptide repeat-containing protein	GO:0003674,GO:0003676,GO:0003723,GO:0003824,GO:0004518,GO:0004519,GO:0005488,GO:0005575,GO:0005622,GO:0005623,GO:0005737,GO:0006139,GO:0006396,GO:0006725,GO:0006807,GO:0008150,GO:0008152,GO:0009451,GO:0009507,GO:0009536,GO:0009987,GO:0010467,GO:0016070,GO:0016787,GO:0016788,GO:0031425,GO:0034641,GO:0043170,GO:0043226,GO:0043227,GO:0043229,GO:0043231,GO:0043412,GO:0044237,GO:0044238,GO:0044424,GO:…	-	-	-	DYW_deaminase,PPR
MDP0000169487	chr3	6405863	6408405	2543	LRR receptor-like serine threonine-protein kinase	GO:0003674,GO:0003824,GO:0004672,GO:0004674,GO:0005575,GO:0005623,GO:0005886,GO:0006464,GO:0006468,GO:0006793,GO:0006796,GO:0006807,GO:0008150,GO:0008152,GO:0009987,GO:0016020,GO:0016301,GO:0016310,GO:0016740,GO:0016772,GO:0016773,GO:0019538,GO:0036211,GO:0043170,GO:0043412,GO:0044237,GO:0044238,GO:0044260,GO:0044267,GO:0044464,GO:0071704,GO:0071944,GO:0140096,GO:1901564	-	-	-	LRR_1,LRR_8,Malectin,Pkinase,Pkinase_Tyr
MDP0000410776	chr3	6406478	6407866	1389	E3 ubiquitin-protein ligase	GO:0000075,GO:0000166,GO:0000209,GO:0000278,GO:0003674,GO:0003824,GO:0004842,GO:0005488,GO:0005575,GO:0005622,GO:0005623,GO:0005634,GO:0005654,GO:0006464,GO:0006508,GO:0006511,GO:0006807,GO:0007049,GO:0007093,GO:0007346,GO:0008150,GO:0008152,GO:0009056,GO:0009057,GO:0009893,GO:0009894,GO:0009896,GO:0009987,GO:0010604,GO:0016567,GO:0016604,GO:0016605,GO:0016740,GO:0019222,GO:0019538,GO:0019787,GO:…	2.3.2.27	ko:K10644	-	zf-C3HC4,zf-RING_2
MDP0000293130	chr3	6407003	6413016	6014	Belongs to the thiolase family	GO:0003674,GO:0003824,GO:0003988,GO:0005575,GO:0005622,GO:0005623,GO:0005634,GO:0005730,GO:0005737,GO:0005739,GO:0005773,GO:0005774,GO:0005777,GO:0006082,GO:0006629,GO:0006631,GO:0006635,GO:0006950,GO:0006996,GO:0007031,GO:0008150,GO:0008152,GO:0009056,GO:0009058,GO:0009062,GO:0009507,GO:0009514,GO:0009536,GO:0009611,GO:0009657,GO:0009694,GO:0009695,GO:0009787,GO:0009789,GO:0009966,GO:0009967,GO:…	2.3.1.16	ko:K07513	ko00071,ko00280,ko00592,ko01040,ko01100,ko01110,ko01130,ko01212,ko03320,ko04146,map00071,map00280,map00592,map01040,map01100,map01110,map01130,map01212,map03320,map04146	Thiolase_C,Thiolase_N
MDP0000261775	chr3	6407515	6407952	438	Pleckstrin homology domain-containing protein 1-like	-	-	-	-	PH
MDP0000518272	chr3	6408511	6408948	438	Pleckstrin homology domain-containing protein 1-like	-	-	-	-	PH
MDP0000410777	chr3	6409058	6412855	3798	Belongs to the disease resistance NB-LRR family	-	-	ko:K19613	ko04014,map04014	NB-ARC
MDP0000153973	chr3	6410026	6412211	2186	Pentatricopeptide repeat-containing protein	GO:0003674,GO:0003676,GO:0003723,GO:0003824,GO:0004518,GO:0004519,GO:0005488,GO:0005575,GO:0005622,GO:0005623,GO:0005737,GO:0006139,GO:0006396,GO:0006725,GO:0006807,GO:0008150,GO:0008152,GO:0009451,GO:0009507,GO:0009536,GO:0009987,GO:0010467,GO:0016070,GO:0016787,GO:0016788,GO:0031425,GO:0034641,GO:0043170,GO:0043226,GO:0043227,GO:0043229,GO:0043231,GO:0043412,GO:0044237,GO:0044238,GO:0044424,GO:…	-	-	-	DYW_deaminase,PPR
MDP0000827949	chr3	6414739	6415176	438	Pleckstrin homology domain-containing protein 1-like	-	-	-	-	PH
MDP0000287745	chr3	6415841	6416550	710	#N/A	-	-	-	-	-
MDP0000256086	chr3	6417249	6421836	4588	Pentatricopeptide repeat-containing protein	GO:0003674,GO:0003676,GO:0003723,GO:0003824,GO:0004518,GO:0004519,GO:0005488,GO:0005575,GO:0005622,GO:0005623,GO:0005737,GO:0006139,GO:0006396,GO:0006725,GO:0006807,GO:0008150,GO:0008152,GO:0009451,GO:0009507,GO:0009536,GO:0009987,GO:0010467,GO:0016070,GO:0016787,GO:0016788,GO:0031425,GO:0034641,GO:0043170,GO:0043226,GO:0043227,GO:0043229,GO:0043231,GO:0043412,GO:0044237,GO:0044238,GO:0044424,GO:…	-	-	-	DYW_deaminase,PPR
MDP0000181923	chr3	6417892	6420849	2958	Anthranilate synthase alpha subunit 2, chloroplastic-like	GO:0000162,GO:0003674,GO:0003824,GO:0004049,GO:0005575,GO:0005622,GO:0005623,GO:0005737,GO:0005950,GO:0006082,GO:0006520,GO:0006568,GO:0006576,GO:0006586,GO:0006725,GO:0006807,GO:0008150,GO:0008152,GO:0008652,GO:0009058,GO:0009072,GO:0009073,GO:0009308,GO:0009309,GO:0009507,GO:0009536,GO:0009987,GO:0016053,GO:0016829,GO:0016830,GO:0016833,GO:0018130,GO:0019438,GO:0019752,GO:0032991,GO:0034641,GO:…	4.1.3.27	ko:K01657	ko00400,ko00405,ko01100,ko01110,ko01130,ko01230,ko02024,ko02025,map00400,map00405,map01100,map01110,map01130,map01230,map02024,map02025	Anth_synt_I_N,Chorismate_bind
MDP0000389758	chr3	6419752	6422899	3148	LRR receptor-like serine threonine-protein kinase	GO:0003674,GO:0003824,GO:0004672,GO:0004674,GO:0005575,GO:0005623,GO:0005886,GO:0006464,GO:0006468,GO:0006793,GO:0006796,GO:0006807,GO:0008150,GO:0008152,GO:0009987,GO:0016020,GO:0016301,GO:0016310,GO:0016740,GO:0016772,GO:0016773,GO:0019538,GO:0036211,GO:0043170,GO:0043412,GO:0044237,GO:0044238,GO:0044260,GO:0044267,GO:0044464,GO:0071704,GO:0071944,GO:0140096,GO:1901564	-	-	-	LRR_1,LRR_8,Malectin,Pkinase,Pkinase_Tyr
MDP0000180945	chr3	6420874	6421961	1088	E3 ubiquitin-protein ligase	GO:0000075,GO:0000166,GO:0000209,GO:0000278,GO:0003674,GO:0003824,GO:0004842,GO:0005488,GO:0005575,GO:0005622,GO:0005623,GO:0005634,GO:0005654,GO:0006464,GO:0006508,GO:0006511,GO:0006807,GO:0007049,GO:0007093,GO:0007346,GO:0008150,GO:0008152,GO:0009056,GO:0009057,GO:0009893,GO:0009894,GO:0009896,GO:0009987,GO:0010604,GO:0016567,GO:0016604,GO:0016605,GO:0016740,GO:0019222,GO:0019538,GO:0019787,GO:…	2.3.2.27	ko:K10644	-	zf-C3HC4,zf-RING_2
MDP0000513152	chr3	6421755	6422276	522	mitochondrial protein AtMg00810-like	-	-	-	-	RVT_2
MDP0000829416	chr3	6425188	6426109	922	NADPH-dependent FMN reductase	GO:0000166,GO:0003674,GO:0003824,GO:0003955,GO:0005488,GO:0005575,GO:0005622,GO:0005623,GO:0005737,GO:0005886,GO:0006091,GO:0008150,GO:0008152,GO:0009055,GO:0009987,GO:0010181,GO:0016020,GO:0016491,GO:0016651,GO:0016655,GO:0022900,GO:0032553,GO:0036094,GO:0043167,GO:0043168,GO:0044237,GO:0044424,GO:0044464,GO:0048037,GO:0050662,GO:0055114,GO:0071944,GO:0097159,GO:0097367,GO:1901265,GO:1901363	1.6.5.2	ko:K03809	ko00130,ko01110,map00130,map01110	FMN_red
MDP0000180947	chr3	6427349	6432545	5197	Anthranilate synthase alpha subunit 2, chloroplastic-like	GO:0000162,GO:0003674,GO:0003824,GO:0004049,GO:0005575,GO:0005622,GO:0005623,GO:0005737,GO:0005950,GO:0006082,GO:0006520,GO:0006568,GO:0006576,GO:0006586,GO:0006725,GO:0006807,GO:0008150,GO:0008152,GO:0008652,GO:0009058,GO:0009072,GO:0009073,GO:0009308,GO:0009309,GO:0009507,GO:0009536,GO:0009987,GO:0016053,GO:0016829,GO:0016830,GO:0016833,GO:0018130,GO:0019438,GO:0019752,GO:0032991,GO:0034641,GO:…	4.1.3.27	ko:K01657	ko00400,ko00405,ko01100,ko01110,ko01130,ko01230,ko02024,ko02025,map00400,map00405,map01100,map01110,map01130,map01230,map02024,map02025	Anth_synt_I_N,Chorismate_bind
MDP0000441431	chr3	6432050	6432979	930	Mitochondrial protein	-	-	-	-	DUF4219,RVT_2,Retrotran_gag_2,gag_pre-integrs,rve,zf-CCHC
MDP0000936352	chr3	6432908	6433420	513	phosphatase 2C	-	-	-	-	PP2C
MDP0000638880	chr3	6436204	6440463	4260	gag-polypeptide of LTR copia-type	-	-	ko:K06892	ko00940,ko01110,map00940,map01110	Retrotran_gag_2
MDP0000642720	chr3	6438703	6439990	1288	Uncharacterized protein K02A2.6-like	GO:0000943,GO:0003674,GO:0003676,GO:0003723,GO:0003824,GO:0003887,GO:0003964,GO:0004518,GO:0004540,GO:0005488,GO:0005575,GO:0005622,GO:0005623,GO:0005634,GO:0006139,GO:0006259,GO:0006278,GO:0006508,GO:0006725,GO:0006807,GO:0008150,GO:0008152,GO:0008233,GO:0009058,GO:0009059,GO:0009987,GO:0016070,GO:0016740,GO:0016772,GO:0016779,GO:0016787,GO:0016788,GO:0018130,GO:0019438,GO:0019538,GO:0032196,GO:…	-	-	-	RVT_1,RVT_3,rve
MDP0000284677	chr3	6446665	6450656	3992	Cell division control protein	GO:0006139,GO:0006259,GO:0006260,GO:0006261,GO:0006725,GO:0006807,GO:0007049,GO:0008150,GO:0008152,GO:0009058,GO:0009059,GO:0009987,GO:0022402,GO:0034641,GO:0034645,GO:0042023,GO:0043170,GO:0044237,GO:0044238,GO:0044249,GO:0044260,GO:0044786,GO:0046483,GO:0071704,GO:0090304,GO:1901360,GO:1901576	-	ko:K02213	ko04110,ko04111,ko04113,map04110,map04111,map04113	AAA_22,Cdc6_C
MDP0000446210	chr3	6446716	6448326	1611	Receptor-like protein 2	GO:0002376,GO:0006950,GO:0006952,GO:0006955,GO:0008150,GO:0009605,GO:0009607,GO:0009620,GO:0009888,GO:0010073,GO:0032501,GO:0032502,GO:0043207,GO:0045087,GO:0048507,GO:0048856,GO:0050832,GO:0050896,GO:0051704,GO:0051707,GO:0098542	-	-	-	LRRNT_2,LRR_1,LRR_6,LRR_8
MDP0000261253	chr3	6448427	6452420	3994	Cell division control protein	GO:0006139,GO:0006259,GO:0006260,GO:0006261,GO:0006725,GO:0006807,GO:0007049,GO:0008150,GO:0008152,GO:0009058,GO:0009059,GO:0009987,GO:0022402,GO:0034641,GO:0034645,GO:0042023,GO:0043170,GO:0044237,GO:0044238,GO:0044249,GO:0044260,GO:0044786,GO:0046483,GO:0071704,GO:0090304,GO:1901360,GO:1901576	-	ko:K02213	ko04110,ko04111,ko04113,map04110,map04111,map04113	AAA_22,Cdc6_C
MDP0000284678	chr3	6451091	6454260	3170	LRR receptor-like serine threonine-protein kinase	-	2.7.11.1	ko:K04730	ko04010,ko04064,ko04620,ko04624,ko04722,ko05133,ko05140,ko05142,ko05145,ko05152,ko05162,ko05169,map04010,map04064,map04620,map04624,map04722,map05133,map05140,map05142,map05145,map05152,map05162,map05169	LRRNT_2,LRR_1,LRR_8,Pkinase,Pkinase_Tyr
MDP0000612779	chr3	6452855	6456025	3171	LRR receptor-like serine threonine-protein kinase	-	2.7.11.1	ko:K04730	ko04010,ko04064,ko04620,ko04624,ko04722,ko05133,ko05140,ko05142,ko05145,ko05152,ko05162,ko05169,map04010,map04064,map04620,map04624,map04722,map05133,map05140,map05142,map05145,map05152,map05162,map05169	LRRNT_2,LRR_1,LRR_8,Pkinase,Pkinase_Tyr
MDP0000178152	chr3	6458414	6463065	4652	Cysteine-rich RLK (RECEPTOR-like protein kinase) 8	-	-	-	-	RVT_2,Retrotran_gag_2,gag_pre-integrs,rve
MDP0000297328	chr3	6467601	6468215	615	Gibberellin regulated protein	-	-	-	-	GASA
MDP0000455079	chr3	6477434	6479833	2400	Tetratricopeptide repeat (TPR)-like superfamily protein	-	-	-	-	TPR_17,TPR_19
MDP0000151547	chr3	6477655	6478515	861	ATPase activity, coupled to transmembrane movement of substances	GO:0003674,GO:0003824,GO:0005215,GO:0005575,GO:0005623,GO:0005886,GO:0006810,GO:0008150,GO:0015399,GO:0015405,GO:0016020,GO:0016021,GO:0016462,GO:0016787,GO:0016817,GO:0016818,GO:0016887,GO:0017111,GO:0022804,GO:0022857,GO:0031224,GO:0042623,GO:0042626,GO:0043492,GO:0044425,GO:0044464,GO:0051179,GO:0051234,GO:0055085,GO:0071944	-	ko:K21396	-	ABC2_membrane,ABC_tran
MDP0000319656	chr3	6506395	6512679	6285	SANT SWI3, ADA2, N-CoR and TFIIIB'' DNA-binding domains	GO:0000003,GO:0000981,GO:0000988,GO:0000989,GO:0001067,GO:0001076,GO:0001134,GO:0001135,GO:0003006,GO:0003674,GO:0003676,GO:0003677,GO:0003700,GO:0005488,GO:0005575,GO:0005622,GO:0005623,GO:0005634,GO:0006355,GO:0006357,GO:0006935,GO:0007275,GO:0008150,GO:0009553,GO:0009605,GO:0009856,GO:0009889,GO:0010183,GO:0010468,GO:0010556,GO:0019219,GO:0019222,GO:0022414,GO:0031323,GO:0031326,GO:0032501,GO:…	-	ko:K09422	-	Myb_DNA-binding
MDP0000146745	chr3	6512405	6515483	3079	GDP-mannose transporter	-	-	ko:K15356	-	TPT
MDP0000145881	chr3	6518381	6519461	1081	Ribosomal protein S30	-	-	ko:K02983	ko03010,map03010	Ribosomal_S30
MDP0000457011	chr3	6527556	6528299	744	gag-polypeptide of LTR copia-type	-	-	-	-	Retrotran_gag_2,zf-CCHC
MDP0000132919	chr3	6527773	6528900	1128	zinc finger	-	-	-	-	-
MDP0000923760	chr3	6528985	6530659	1675	Cytochrome p450	GO:0003674,GO:0003824,GO:0004497,GO:0005575,GO:0005622,GO:0005623,GO:0005737,GO:0005773,GO:0006082,GO:0006629,GO:0006631,GO:0006725,GO:0008150,GO:0008152,GO:0009058,GO:0009698,GO:0009699,GO:0009987,GO:0010345,GO:0016491,GO:0016705,GO:0016713,GO:0018685,GO:0019438,GO:0019748,GO:0019752,GO:0032787,GO:0043226,GO:0043227,GO:0043229,GO:0043231,GO:0043436,GO:0044237,GO:0044238,GO:0044249,GO:0044255,GO:…	-	ko:K15401	ko00073,map00073	p450
MDP0000145529	chr3	6532205	6535488	3284	Sodium-dependent phosphate transport protein	-	-	ko:K08193	-	MFS_1
MDP0000204310	chr3	6547840	6550138	2299	Phosphomethylpyrimidine synthase	GO:0003674,GO:0003824,GO:0005488,GO:0005515,GO:0005575,GO:0005622,GO:0005623,GO:0005737,GO:0006725,GO:0006766,GO:0006767,GO:0006772,GO:0006790,GO:0006807,GO:0007584,GO:0008150,GO:0008152,GO:0009058,GO:0009110,GO:0009228,GO:0009507,GO:0009532,GO:0009536,GO:0009570,GO:0009605,GO:0009987,GO:0009991,GO:0010033,GO:0010243,GO:0010266,GO:0014070,GO:0016462,GO:0016787,GO:0016817,GO:0016818,GO:0017144,GO:…	4.1.99.17	ko:K03147	ko00730,ko01100,map00730,map01100	ThiC-associated,ThiC_Rad_SAM
MDP0000299779	chr3	6552019	6552877	859	50S ribosomal protein L4	GO:0000311,GO:0000313,GO:0000315,GO:0003674,GO:0003676,GO:0003723,GO:0003727,GO:0003735,GO:0005198,GO:0005488,GO:0005575,GO:0005622,GO:0005623,GO:0005634,GO:0005737,GO:0005829,GO:0005840,GO:0006412,GO:0006518,GO:0006807,GO:0008150,GO:0008152,GO:0008187,GO:0008266,GO:0009058,GO:0009059,GO:0009507,GO:0009532,GO:0009534,GO:0009535,GO:0009536,GO:0009547,GO:0009570,GO:0009579,GO:0009987,GO:0010467,GO:…	-	ko:K02926	ko03010,map03010	Ribosomal_L4
MDP0000452208	chr3	6553572	6554051	480	Josephin-like	GO:0003674,GO:0003824,GO:0004843,GO:0006464,GO:0006508,GO:0006807,GO:0008150,GO:0008152,GO:0008233,GO:0008234,GO:0009987,GO:0016579,GO:0016787,GO:0019538,GO:0019783,GO:0036211,GO:0036459,GO:0043170,GO:0043412,GO:0044237,GO:0044238,GO:0044260,GO:0044267,GO:0070011,GO:0070646,GO:0070647,GO:0071704,GO:0101005,GO:0140096,GO:1901564	3.4.19.12	ko:K15235	-	Josephin
MDP0000299780	chr3	6557475	6557753	279	Thylakoid soluble phosphoprotein TSP9	-	-	-	-	TSP9
MDP0000411091	chr3	6565330	6566457	1128	zinc finger	-	-	-	-	-
MDP0000148820	chr3	6568731	6576331	7601	ATP-dependent zinc metalloprotease FTSH	GO:0003674,GO:0003824,GO:0004176,GO:0005575,GO:0005622,GO:0005623,GO:0005737,GO:0005739,GO:0006508,GO:0006807,GO:0008150,GO:0008152,GO:0008233,GO:0008237,GO:0009507,GO:0009526,GO:0009536,GO:0009941,GO:0016462,GO:0016787,GO:0016817,GO:0016818,GO:0016887,GO:0017111,GO:0019538,GO:0031967,GO:0031975,GO:0042623,GO:0043170,GO:0043226,GO:0043227,GO:0043229,GO:0043231,GO:0044238,GO:0044422,GO:0044424,GO:…	-	ko:K03798	-	AAA,FtsH_ext,Peptidase_M41
MDP0000241759	chr3	6569451	6574220	4770	ATP-dependent zinc metalloprotease FTSH	GO:0003674,GO:0003824,GO:0004176,GO:0005575,GO:0005622,GO:0005623,GO:0005737,GO:0005739,GO:0006508,GO:0006807,GO:0008150,GO:0008152,GO:0008233,GO:0008237,GO:0009507,GO:0009526,GO:0009536,GO:0009941,GO:0016462,GO:0016787,GO:0016817,GO:0016818,GO:0016887,GO:0017111,GO:0019538,GO:0031967,GO:0031975,GO:0042623,GO:0043170,GO:0043226,GO:0043227,GO:0043229,GO:0043231,GO:0044238,GO:0044422,GO:0044424,GO:…	-	ko:K03798	-	AAA,FtsH_ext,Peptidase_M41
MDP0000195399	chr3	6641881	6642336	456	domain in glucosyltransferases, myotubularins and other putative membrane-associated proteins	-	-	-	-	GRAM
MDP0000864701	chr3	6665354	6665788	435	L-type lectin-domain containing receptor kinase	GO:0005575,GO:0005623,GO:0005886,GO:0016020,GO:0044464,GO:0071944	-	-	-	Lectin_legB,Pkinase,Pkinase_Tyr
MDP0000890434	chr3	6669567	6670225	659	domain in glucosyltransferases, myotubularins and other putative membrane-associated proteins	-	-	-	-	GRAM
MDP0000736789	chr3	6673208	6677929	4722	BEST Arabidopsis thaliana protein match is	-	-	-	-	-
MDP0000572256	chr3	6690225	6690995	771	gag-polypeptide of LTR copia-type	-	-	-	-	RVT_2,Retrotran_gag_2
MDP0000209471	chr3	6693431	6694569	1139	transcription factor	-	-	-	-	Myb_DNA-binding
MDP0000326278	chr3	6693566	6693824	259	#N/A	-	-	-	-	-
MDP0000710849	chr3	6700316	6701692	1377	GAG-pre-integrase domain	-	-	-	-	RVT_2,gag_pre-integrs,rve
MDP0000228974	chr3	6737960	6742116	4157	Lignin degradation and detoxification of lignin-derived products	GO:0003674,GO:0003824,GO:0006725,GO:0008150,GO:0008152,GO:0009058,GO:0009698,GO:0009699,GO:0009808,GO:0009809,GO:0009832,GO:0009834,GO:0009987,GO:0016491,GO:0016722,GO:0019438,GO:0019748,GO:0042546,GO:0044085,GO:0044237,GO:0044249,GO:0044550,GO:0055114,GO:0071554,GO:0071669,GO:0071704,GO:0071840,GO:1901360,GO:1901362,GO:1901576	1.10.3.2	ko:K05909	-	Cu-oxidase,Cu-oxidase_2,Cu-oxidase_3
MDP0000709978	chr3	6742063	6746283	4221	Lignin degradation and detoxification of lignin-derived products	GO:0003674,GO:0003824,GO:0006725,GO:0008150,GO:0008152,GO:0009058,GO:0009698,GO:0009699,GO:0009808,GO:0009809,GO:0009832,GO:0009834,GO:0009987,GO:0016491,GO:0016722,GO:0019438,GO:0019748,GO:0042546,GO:0044085,GO:0044237,GO:0044249,GO:0044550,GO:0055114,GO:0071554,GO:0071669,GO:0071704,GO:0071840,GO:1901360,GO:1901362,GO:1901576	1.10.3.2	ko:K05909	-	Cu-oxidase,Cu-oxidase_2,Cu-oxidase_3
MDP0000141110	chr3	6742898	6743499	602	Belongs to the multicopper oxidase family	-	1.10.3.2	ko:K05909	-	Cu-oxidase,Cu-oxidase_2,Cu-oxidase_3
MDP0000894767	chr3	6743978	6744609	632	tRNA-dihydrouridine(47) synthase NAD(P)( )	GO:0002943,GO:0003674,GO:0003824,GO:0005575,GO:0005622,GO:0005623,GO:0005737,GO:0005773,GO:0006139,GO:0006396,GO:0006399,GO:0006400,GO:0006725,GO:0006807,GO:0008033,GO:0008150,GO:0008152,GO:0009451,GO:0009987,GO:0010467,GO:0016070,GO:0016491,GO:0016627,GO:0017150,GO:0034470,GO:0034641,GO:0034660,GO:0043170,GO:0043226,GO:0043227,GO:0043229,GO:0043231,GO:0043412,GO:0044237,GO:0044238,GO:0044424,GO:…	1.3.1.89	ko:K05544	-	Dus,zf-CCCH
MDP0000530976	chr3	6745672	6746775	1104	2S seed storage protein 5-like	-	-	-	-	RVT_1,Tryp_alpha_amyl
MDP0000196950	chr3	6755585	6757679	2095	Belongs to the ubiquitin-conjugating enzyme family	-	2.3.2.23	ko:K10576	ko04120,map04120	UQ_con
MDP0000270323	chr3	6763984	6768029	4046	Mitochondrial protein	-	-	-	-	RVT_2,Retrotran_gag_2
MDP0000173570	chr3	6767423	6767897	475	Universal stress protein family	-	-	-	-	Usp
MDP0000173571	chr3	6768361	6770762	2402	gag-polypeptide of LTR copia-type	-	-	-	-	Retrotran_gag_2,Retrotran_gag_3,gag_pre-integrs
MDP0000286189	chr3	6771345	6773555	2211	Acyl-coenzyme A thioesterase 13-like	-	-	ko:K17362	-	4HBT
MDP0000286190	chr3	6774711	6777409	2699	Acyl-coenzyme A thioesterase 13-like	-	-	ko:K17362	-	4HBT
MDP0000186423	chr3	6782111	6783633	1523	UPF0503 protein At3g09070, chloroplastic-like	-	-	-	-	DUF740
MDP0000274568	chr3	6784129	6786827	2699	Acyl-coenzyme A thioesterase 13-like	-	-	ko:K17362	-	4HBT
MDP0000174770	chr3	6785175	6785429	255	POT family	-	-	ko:K14638	-	PTR2
MDP0000269020	chr3	6786277	6788900	2624	Protein NRT1 PTR FAMILY	GO:0003674,GO:0005215,GO:0005575,GO:0005623,GO:0005886,GO:0005911,GO:0006807,GO:0006810,GO:0006857,GO:0008150,GO:0008152,GO:0009506,GO:0015833,GO:0016020,GO:0022857,GO:0030054,GO:0035672,GO:0035673,GO:0042886,GO:0042887,GO:0042937,GO:0042938,GO:0042939,GO:0044464,GO:0051179,GO:0051234,GO:0055044,GO:0055085,GO:0071702,GO:0071705,GO:0071944,GO:1904680	-	ko:K14638	-	PTR2
MDP0000286193	chr3	6789576	6792196	2621	Protein NRT1 PTR FAMILY	GO:0003674,GO:0005215,GO:0005575,GO:0005623,GO:0005886,GO:0005911,GO:0006807,GO:0006810,GO:0006857,GO:0008150,GO:0008152,GO:0009506,GO:0015833,GO:0016020,GO:0022857,GO:0030054,GO:0035672,GO:0035673,GO:0042886,GO:0042887,GO:0042937,GO:0042938,GO:0042939,GO:0044464,GO:0051179,GO:0051234,GO:0055044,GO:0055085,GO:0071702,GO:0071705,GO:0071944,GO:1904680	-	ko:K14638	-	PTR2
MDP0000170892	chr3	6791530	6793053	1524	UPF0503 protein At3g09070, chloroplastic-like	-	-	-	-	DUF740
MDP0000375729	chr3	6793556	6794184	629	-	-	-	-	-	-
MDP0000707241	chr3	6796714	6797673	960	Mitochondrial protein	-	-	ko:K13459	ko04626,map04626	RVT_2,Retrotran_gag_2,Retrotran_gag_3
MDP0000904868	chr3	6799002	6799475	474	Protein NRT1 PTR FAMILY	GO:0003674,GO:0005215,GO:0005575,GO:0005623,GO:0005886,GO:0005911,GO:0006807,GO:0006810,GO:0006857,GO:0008150,GO:0008152,GO:0009506,GO:0015833,GO:0016020,GO:0022857,GO:0030054,GO:0035672,GO:0035673,GO:0042886,GO:0042887,GO:0042937,GO:0042938,GO:0042939,GO:0044464,GO:0051179,GO:0051234,GO:0055044,GO:0055085,GO:0071702,GO:0071705,GO:0071944,GO:1904680	-	ko:K14638	-	PTR2
MDP0000577332	chr3	6802076	6803450	1375	Acyl-coenzyme A thioesterase 13-like	-	-	ko:K17362	-	4HBT
MDP0000265444	chr3	6807367	6809569	2203	LRR-repeat protein	-	-	-	-	F-box,FBD,LRR_2
MDP0000788152	chr3	6809066	6809910	845	anion transporter 4	GO:0003674,GO:0005215,GO:0005315,GO:0005575,GO:0005622,GO:0005623,GO:0005737,GO:0006810,GO:0006811,GO:0006820,GO:0008150,GO:0009536,GO:0015291,GO:0015318,GO:0016020,GO:0016021,GO:0022804,GO:0022857,GO:0031224,GO:0034220,GO:0043226,GO:0043227,GO:0043229,GO:0043231,GO:0044424,GO:0044425,GO:0044444,GO:0044464,GO:0051179,GO:0051234,GO:0055085,GO:0098656	-	ko:K08193	-	MFS_1,Pkinase
MDP0000135782	chr3	6809378	6811528	2151	anion transporter 4	GO:0003674,GO:0005215,GO:0005315,GO:0005575,GO:0005622,GO:0005623,GO:0005737,GO:0006810,GO:0006811,GO:0006820,GO:0008150,GO:0009536,GO:0015291,GO:0015318,GO:0016020,GO:0016021,GO:0022804,GO:0022857,GO:0031224,GO:0034220,GO:0043226,GO:0043227,GO:0043229,GO:0043231,GO:0044424,GO:0044425,GO:0044444,GO:0044464,GO:0051179,GO:0051234,GO:0055085,GO:0098656	-	ko:K08193	-	MFS_1,Pkinase
MDP0000762395	chr3	6810816	6811553	738	anion transporter 4	GO:0003674,GO:0005215,GO:0005315,GO:0005575,GO:0005622,GO:0005623,GO:0005737,GO:0006810,GO:0006811,GO:0006820,GO:0008150,GO:0009536,GO:0015291,GO:0015318,GO:0016020,GO:0016021,GO:0022804,GO:0022857,GO:0031224,GO:0034220,GO:0043226,GO:0043227,GO:0043229,GO:0043231,GO:0044424,GO:0044425,GO:0044444,GO:0044464,GO:0051179,GO:0051234,GO:0055085,GO:0098656	-	ko:K08193	-	MFS_1,Pkinase
MDP0000745675	chr3	6814434	6815036	603	Mitochondrial protein	-	-	-	-	DUF4219,RVT_2,Retrotran_gag_2,gag_pre-integrs,rve,zf-CCHC
MDP0000266061	chr3	6815393	6820998	5606	Phosphorylase is an important allosteric enzyme in carbohydrate metabolism. Enzymes from different sources differ in their regulatory mechanisms and in their natural substrates. However, all known phosphorylases share catalytic and structural properties	GO:0000272,GO:0001101,GO:0003674,GO:0003824,GO:0004645,GO:0005488,GO:0005575,GO:0005622,GO:0005623,GO:0005737,GO:0005829,GO:0005975,GO:0005976,GO:0005977,GO:0005980,GO:0006073,GO:0006091,GO:0006112,GO:0006950,GO:0008144,GO:0008150,GO:0008152,GO:0008184,GO:0009056,GO:0009057,GO:0009251,GO:0009414,GO:0009415,GO:0009507,GO:0009536,GO:0009628,GO:0009987,GO:0010035,GO:0010038,GO:0015980,GO:0016052,GO:…	2.4.1.1	ko:K00688	ko00500,ko01100,ko01110,ko02026,ko04217,ko04910,ko04922,ko04931,map00500,map01100,map01110,map02026,map04217,map04910,map04922,map04931	Phosphorylase
MDP0000745677	chr3	6821745	6822839	1095	50S ribosomal protein	GO:0000311,GO:0000313,GO:0000315,GO:0005575,GO:0005622,GO:0005623,GO:0005737,GO:0005840,GO:0005911,GO:0006412,GO:0006518,GO:0006807,GO:0006950,GO:0006952,GO:0008150,GO:0008152,GO:0009058,GO:0009059,GO:0009295,GO:0009506,GO:0009507,GO:0009526,GO:0009532,GO:0009534,GO:0009535,GO:0009536,GO:0009547,GO:0009570,GO:0009579,GO:0009605,GO:0009607,GO:0009617,GO:0009719,GO:0009725,GO:0009735,GO:0009941,GO:…	-	ko:K02935	ko03010,map03010	Ribosomal_L12,Ribosomal_L12_N
MDP0000189934	chr3	6823626	6823986	361	Phosphorylase is an important allosteric enzyme in carbohydrate metabolism. Enzymes from different sources differ in their regulatory mechanisms and in their natural substrates. However, all known phosphorylases share catalytic and structural properties	GO:0000272,GO:0001101,GO:0003674,GO:0003824,GO:0004645,GO:0005488,GO:0005575,GO:0005622,GO:0005623,GO:0005737,GO:0005829,GO:0005975,GO:0005976,GO:0005977,GO:0005980,GO:0006073,GO:0006091,GO:0006112,GO:0006950,GO:0008144,GO:0008150,GO:0008152,GO:0008184,GO:0009056,GO:0009057,GO:0009251,GO:0009414,GO:0009415,GO:0009507,GO:0009536,GO:0009628,GO:0009987,GO:0010035,GO:0010038,GO:0015980,GO:0016052,GO:…	2.4.1.1	ko:K00688	ko00500,ko01100,ko01110,ko02026,ko04217,ko04910,ko04922,ko04931,map00500,map01100,map01110,map02026,map04217,map04910,map04922,map04931	Phosphorylase
MDP0000745680	chr3	6824608	6827312	2705	Belongs to the protein kinase superfamily	GO:0000302,GO:0001101,GO:0003674,GO:0003824,GO:0004672,GO:0004674,GO:0004683,GO:0005488,GO:0005515,GO:0005516,GO:0006464,GO:0006468,GO:0006793,GO:0006796,GO:0006807,GO:0006950,GO:0006970,GO:0006979,GO:0008150,GO:0008152,GO:0009266,GO:0009409,GO:0009628,GO:0009636,GO:0009651,GO:0009719,GO:0009725,GO:0009737,GO:0009987,GO:0010033,GO:0010035,GO:0016301,GO:0016310,GO:0016740,GO:0016772,GO:0016773,GO:…	2.7.11.1	ko:K04733	ko04010,ko04064,ko04620,ko04621,ko04624,ko04722,ko05133,ko05140,ko05142,ko05145,ko05152,ko05162,ko05164,map04010,map04064,map04620,map04621,map04624,map04722,map05133,map05140,map05142,map05145,map05152,map05162,map05164	Pkinase,Pkinase_Tyr
MDP0000280933	chr3	6824907	6825813	907	Phosphorylase is an important allosteric enzyme in carbohydrate metabolism. Enzymes from different sources differ in their regulatory mechanisms and in their natural substrates. However, all known phosphorylases share catalytic and structural properties	GO:0000272,GO:0001101,GO:0003674,GO:0003824,GO:0004645,GO:0005488,GO:0005575,GO:0005622,GO:0005623,GO:0005737,GO:0005829,GO:0005975,GO:0005976,GO:0005977,GO:0005980,GO:0006073,GO:0006091,GO:0006112,GO:0006950,GO:0008144,GO:0008150,GO:0008152,GO:0008184,GO:0009056,GO:0009057,GO:0009251,GO:0009414,GO:0009415,GO:0009507,GO:0009536,GO:0009628,GO:0009987,GO:0010035,GO:0010038,GO:0015980,GO:0016052,GO:…	2.4.1.1	ko:K00688	ko00500,ko01100,ko01110,ko02026,ko04217,ko04910,ko04922,ko04931,map00500,map01100,map01110,map02026,map04217,map04910,map04922,map04931	Phosphorylase
MDP0000211642	chr3	6825900	6826951	1052	Phosphorylase is an important allosteric enzyme in carbohydrate metabolism. Enzymes from different sources differ in their regulatory mechanisms and in their natural substrates. However, all known phosphorylases share catalytic and structural properties	GO:0000272,GO:0001101,GO:0003674,GO:0003824,GO:0004645,GO:0005488,GO:0005575,GO:0005622,GO:0005623,GO:0005737,GO:0005829,GO:0005975,GO:0005976,GO:0005977,GO:0005980,GO:0006073,GO:0006091,GO:0006112,GO:0006950,GO:0008144,GO:0008150,GO:0008152,GO:0008184,GO:0009056,GO:0009057,GO:0009251,GO:0009414,GO:0009415,GO:0009507,GO:0009536,GO:0009628,GO:0009987,GO:0010035,GO:0010038,GO:0015980,GO:0016052,GO:…	2.4.1.1	ko:K00688	ko00500,ko01100,ko01110,ko02026,ko04217,ko04910,ko04922,ko04931,map00500,map01100,map01110,map02026,map04217,map04910,map04922,map04931	Phosphorylase
MDP0000189936	chr3	6826616	6838959	12344	Helicase	GO:0000184,GO:0000288,GO:0000291,GO:0000956,GO:0003674,GO:0003724,GO:0003824,GO:0004004,GO:0004386,GO:0005575,GO:0005622,GO:0005623,GO:0005737,GO:0005773,GO:0005829,GO:0006139,GO:0006401,GO:0006402,GO:0006725,GO:0006807,GO:0006810,GO:0006811,GO:0006812,GO:0006813,GO:0008026,GO:0008150,GO:0008152,GO:0008186,GO:0009056,GO:0009057,GO:0009892,GO:0009987,GO:0010035,GO:0010038,GO:0010468,GO:0010605,GO:…	-	ko:K12599	ko03018,map03018	DEAD,DSHCT,Helicase_C,rRNA_proc-arch
MDP0000703851	chr3	6839647	6840799	1153	-	-	-	-	-	-
MDP0000670847	chr3	6843130	6844293	1164	Omega-6 fatty acid desaturase, endoplasmic reticulum isozyme	GO:0003674,GO:0003824,GO:0004497,GO:0005575,GO:0005622,GO:0005623,GO:0005737,GO:0005783,GO:0005789,GO:0008150,GO:0008152,GO:0012505,GO:0016020,GO:0016021,GO:0016491,GO:0016705,GO:0016709,GO:0030176,GO:0031224,GO:0031227,GO:0031984,GO:0042175,GO:0043226,GO:0043227,GO:0043229,GO:0043231,GO:0044422,GO:0044424,GO:0044425,GO:0044432,GO:0044444,GO:0044446,GO:0044464,GO:0050183,GO:0055114,GO:0098827	1.14.18.4,1.14.19.16,1.14.19.22,1.14.19.33,1.14.19.34,1.14.19.6	ko:K10256,ko:K21704,ko:K21710,ko:K21736	ko01040,ko01212,map01040,map01212	DUF3474,FA_desaturase
MDP0000313600	chr3	6845543	6846664	1122	-	-	-	-	-	-
MDP0000313601	chr3	6850060	6855371	5312	Plant protein of unknown function (DUF641)	GO:0008150,GO:0009314,GO:0009416,GO:0009605,GO:0009606,GO:0009628,GO:0009629,GO:0009630,GO:0009639,GO:0009959,GO:0050896	-	-	-	DUF641
MDP0000313602	chr3	6856555	6859205	2651	Belongs to the mitochondrial carrier (TC 2.A.29) family	GO:0003333,GO:0003674,GO:0005215,GO:0005342,GO:0005575,GO:0005622,GO:0005623,GO:0005737,GO:0005739,GO:0005740,GO:0005743,GO:0005794,GO:0005886,GO:0006810,GO:0006811,GO:0006812,GO:0006820,GO:0006839,GO:0006865,GO:0006950,GO:0008150,GO:0008152,GO:0008509,GO:0008514,GO:0009266,GO:0009409,GO:0009628,GO:0012505,GO:0015075,GO:0015171,GO:0015318,GO:0015672,GO:0015711,GO:0015849,GO:0016020,GO:0016021,GO:…	-	ko:K15103	-	Mito_carr
MDP0000313603	chr3	6861537	6863195	1659	This protein is an auxiliary protein of DNA polymerase delta and is involved in the control of eukaryotic DNA replication by increasing the polymerase's processibility during elongation of the leading strand	GO:0005575,GO:0005622,GO:0005623,GO:0005634,GO:0043226,GO:0043227,GO:0043229,GO:0043231,GO:0044424,GO:0044464	-	ko:K04802	ko03030,ko03410,ko03420,ko03430,ko04110,ko04530,ko05161,ko05166,map03030,map03410,map03420,map03430,map04110,map04530,map05161,map05166	PCNA_C,PCNA_N
MDP0000125070	chr3	6863556	6864201	646	This protein is an auxiliary protein of DNA polymerase delta and is involved in the control of eukaryotic DNA replication by increasing the polymerase's processibility during elongation of the leading strand	GO:0005575,GO:0005622,GO:0005623,GO:0005634,GO:0043226,GO:0043227,GO:0043229,GO:0043231,GO:0044424,GO:0044464	-	ko:K04802	ko03030,ko03410,ko03420,ko03430,ko04110,ko04530,ko05161,ko05166,map03030,map03410,map03420,map03430,map04110,map04530,map05161,map05166	PCNA_C,PCNA_N
MDP0000528296	chr3	6863679	6865648	1970	Sugar phosphate phosphate translocator	-	-	-	-	TPT
MDP0000313605	chr3	6867230	6872290	5061	Cytosolic enolase	GO:0005575,GO:0005622,GO:0005623,GO:0005634,GO:0005737,GO:0005829,GO:0043226,GO:0043227,GO:0043229,GO:0043231,GO:0044424,GO:0044444,GO:0044464	4.2.1.11	ko:K01689	ko00010,ko00680,ko01100,ko01110,ko01120,ko01130,ko01200,ko01230,ko03018,ko04066,map00010,map00680,map01100,map01110,map01120,map01130,map01200,map01230,map03018,map04066	Enolase_C,Enolase_N
MDP0000885924	chr3	6870920	6871120	201	Histone H2B	-	-	ko:K11252	ko05034,ko05203,ko05322,map05034,map05203,map05322	Histone
MDP0000194290	chr3	6871383	6872959	1577	histone H2B	-	-	ko:K11252	ko05034,ko05203,ko05322,map05034,map05203,map05322	Histone
MDP0000700206	chr3	6886484	6887233	750	Uncharacterized protein K02A2.6-like	-	-	-	-	RVT_1,RVT_3,rve
MDP0000275670	chr3	6886739	6892371	5633	Neutral ceramidase-like	GO:0005575,GO:0005622,GO:0005623,GO:0005737,GO:0005773,GO:0005774,GO:0005783,GO:0005794,GO:0006950,GO:0006979,GO:0008150,GO:0009987,GO:0012505,GO:0016020,GO:0019725,GO:0031090,GO:0033554,GO:0034599,GO:0042221,GO:0042592,GO:0043226,GO:0043227,GO:0043229,GO:0043231,GO:0044422,GO:0044424,GO:0044437,GO:0044444,GO:0044446,GO:0044464,GO:0048878,GO:0050896,GO:0051716,GO:0055082,GO:0055088,GO:0065007,GO:…	3.5.1.23	ko:K12349	ko00600,ko01100,ko04071,map00600,map01100,map04071	Ceramidase_alk,Ceramidse_alk_C
MDP0000700209	chr3	6888376	6888996	621	Uncharacterized protein K02A2.6-like	-	-	-	-	RVT_1,RVT_3,rve
MDP0000700210	chr3	6888999	6889595	597	Uncharacterized protein K02A2.6-like	-	-	-	-	RVT_1,RVT_3,rve
MDP0000708101	chr3	6897873	6899111	1239	transposition, RNA-mediated	-	-	-	-	DUF4219,RVT_2,Retrotran_gag_2,Retrotran_gag_3,gag_pre-integrs,rve,zf-CCHC
MDP0000287127	chr3	6899657	6908933	9277	Protein of unknown function (DUF674)	-	-	-	-	DUF674
MDP0000265776	chr3	6909146	6918857	9712	BEST Arabidopsis thaliana protein match is Protein of	-	-	-	-	DUF674
MDP0000708105	chr3	6909805	6910390	586	#N/A	-	-	-	-	-
MDP0000138407	chr3	6916362	6917961	1600	BEST Arabidopsis thaliana protein match is Protein of	-	-	-	-	DUF674
MDP0000556021	chr3	6917174	6921532	4359	water channel activity	GO:0003674,GO:0005215,GO:0005372,GO:0005575,GO:0005623,GO:0005886,GO:0005887,GO:0006810,GO:0006811,GO:0006833,GO:0008150,GO:0015250,GO:0015267,GO:0015318,GO:0016020,GO:0016021,GO:0022803,GO:0022838,GO:0022857,GO:0031224,GO:0031226,GO:0034220,GO:0042044,GO:0044425,GO:0044459,GO:0044464,GO:0051179,GO:0051234,GO:0055085,GO:0071944	-	ko:K09864,ko:K09866,ko:K09884	ko04924,ko04962,ko04964,ko04976,map04924,map04962,map04964,map04976	MIP
MDP0000600625	chr3	6918205	6919326	1122	2S seed storage protein 5-like	-	-	-	-	RVT_1,Tryp_alpha_amyl
MDP0000166992	chr3	6920852	6922428	1577	BEST Arabidopsis thaliana protein match is Protein of	-	-	-	-	DUF674
MDP0000387662	chr3	6922752	6924026	1275	Mitochondrial protein	-	-	ko:K13459	ko04626,map04626	RVT_2,Retrotran_gag_2
MDP0000160667	chr3	6924223	6927575	3353	Mitochondrial protein	-	-	ko:K13459	ko04626,map04626	RVT_2,Retrotran_gag_2
MDP0000492837	chr3	6926640	6931140	4501	Ring finger	GO:0000228,GO:0000793,GO:0000794,GO:0001701,GO:0001756,GO:0001932,GO:0002020,GO:0002791,GO:0002793,GO:0003002,GO:0003007,GO:0003008,GO:0003012,GO:0003013,GO:0003015,GO:0003300,GO:0003674,GO:0003779,GO:0003824,GO:0004672,GO:0004674,GO:0004713,GO:0005198,GO:0005200,GO:0005488,GO:0005509,GO:0005515,GO:0005516,GO:0005575,GO:0005622,GO:0005623,GO:0005634,GO:0005694,GO:0005737,GO:0005856,GO:0005859,GO:…	-	-	-	-
MDP0000161259	chr3	6926683	6928641	1959	Mitochondrial protein	-	-	ko:K13459	ko04626,map04626	RVT_2,Retrotran_gag_2
MDP0000554878	chr3	6933513	6936716	3204	Tubulin is the major constituent of microtubules. It binds two moles of GTP, one at an exchangeable site on the beta chain and one at a non-exchangeable site on the alpha chain	-	-	ko:K07375	ko04145,ko04540,ko05130,map04145,map04540,map05130	Tubulin,Tubulin_C
MDP0000492839	chr3	6935927	6937298	1372	Tubulin is the major constituent of microtubules. It binds two moles of GTP, one at an exchangeable site on the beta chain and one at a non-exchangeable site on the alpha chain	-	-	ko:K07375	ko04145,ko04540,ko05130,map04145,map04540,map05130	Tubulin,Tubulin_C
MDP0000302391	chr3	6946292	6950382	4091	Tubulin is the major constituent of microtubules. It binds two moles of GTP, one at an exchangeable site on the beta chain and one at a non-exchangeable site on the alpha chain	-	-	ko:K07375	ko04145,ko04540,ko05130,map04145,map04540,map05130	Tubulin,Tubulin_C
MDP0000240081	chr3	6948920	6955988	7069	Benzyl alcohol	-	2.3.1.196,2.3.1.232	ko:K19861	-	Transferase
MDP0000167824	chr3	6959354	6959676	323	transcription factor	GO:0003674,GO:0003700,GO:0006355,GO:0008150,GO:0009889,GO:0010468,GO:0010556,GO:0019219,GO:0019222,GO:0031323,GO:0031326,GO:0050789,GO:0050794,GO:0051171,GO:0051252,GO:0060255,GO:0065007,GO:0080090,GO:0140110,GO:1903506,GO:2000112,GO:2001141	-	-	-	-
MDP0000272199	chr3	6960690	6965559	4870	Non-specific serine threonine protein kinase	GO:0003674,GO:0003824,GO:0004672,GO:0004674,GO:0005575,GO:0005622,GO:0005623,GO:0005634,GO:0005737,GO:0006464,GO:0006468,GO:0006793,GO:0006796,GO:0006807,GO:0007154,GO:0007165,GO:0008150,GO:0008152,GO:0009987,GO:0016301,GO:0016310,GO:0016740,GO:0016772,GO:0016773,GO:0019538,GO:0023052,GO:0035556,GO:0036211,GO:0043170,GO:0043226,GO:0043227,GO:0043229,GO:0043231,GO:0043412,GO:0044237,GO:0044238,GO:…	2.7.11.11	ko:K07198	ko04068,ko04140,ko04150,ko04151,ko04152,ko04211,ko04213,ko04371,ko04530,ko04710,ko04714,ko04910,ko04920,ko04921,ko04922,ko04931,ko04932,ko05410,ko05418,map04068,map04140,map04150,map04151,map04152,map04211,map04213,map04371,map04530,map04710,map04714,map04910,map04920,map04921,map04922,map04931,map04932,map05410,map05418	KA1,Pkinase,UBA
MDP0000156663	chr3	6966452	6968120	1669	gag-polypeptide of LTR copia-type	-	-	-	-	DUF4219,Retrotran_gag_2,zf-CCHC
MDP0000188157	chr3	6977772	6981366	3595	Serine threonine-protein kinase	GO:0001101,GO:0003674,GO:0003824,GO:0004672,GO:0004674,GO:0004675,GO:0004888,GO:0005575,GO:0005623,GO:0005886,GO:0005911,GO:0006464,GO:0006468,GO:0006793,GO:0006796,GO:0006807,GO:0006950,GO:0006970,GO:0007154,GO:0007165,GO:0007166,GO:0007167,GO:0007178,GO:0008150,GO:0008152,GO:0009266,GO:0009409,GO:0009506,GO:0009628,GO:0009651,GO:0009719,GO:0009725,GO:0009737,GO:0009741,GO:0009742,GO:0009755,GO:…	2.7.11.1	ko:K14500	ko04075,map04075	Pkinase_Tyr
MDP0000188158	chr3	6983554	6991233	7680	RING-variant domain	-	-	-	-	RINGv
MDP0000459059	chr3	6997526	7001176	3651	Serine threonine-protein kinase	GO:0001101,GO:0003674,GO:0003824,GO:0004672,GO:0004674,GO:0004675,GO:0004888,GO:0005575,GO:0005623,GO:0005886,GO:0005911,GO:0006464,GO:0006468,GO:0006793,GO:0006796,GO:0006807,GO:0006950,GO:0006970,GO:0007154,GO:0007165,GO:0007166,GO:0007167,GO:0007178,GO:0008150,GO:0008152,GO:0009266,GO:0009409,GO:0009506,GO:0009628,GO:0009651,GO:0009719,GO:0009725,GO:0009737,GO:0009741,GO:0009742,GO:0009755,GO:…	2.7.11.1	ko:K14500	ko04075,map04075	Pkinase_Tyr
MDP0000748617	chr3	6998408	7003653	5246	TMV resistance protein N-like	-	-	-	-	NB-ARC,TIR
MDP0000218968	chr3	7004436	7005716	1281	Tudor domain-containing protein	-	-	ko:K18404	-	RMI1_N
MDP0000847955	chr3	7014546	7017438	2893	Domain of unknown function (DUF3527)	-	-	-	-	DUF3527
MDP0000278630	chr3	7020948	7023638	2691	FHA domain-containing protein	GO:0003674,GO:0003676,GO:0003723,GO:0003729,GO:0005488,GO:0005575,GO:0005622,GO:0005623,GO:0005634,GO:0005737,GO:0005829,GO:0006139,GO:0006396,GO:0006725,GO:0006807,GO:0008150,GO:0008152,GO:0008283,GO:0009507,GO:0009536,GO:0009892,GO:0009987,GO:0010033,GO:0010467,GO:0010468,GO:0010605,GO:0010608,GO:0010629,GO:0014070,GO:0016070,GO:0016441,GO:0016458,GO:0019222,GO:0031047,GO:0031050,GO:0034641,GO:…	-	ko:K13108	-	FHA
