# Supplementary material for: Promoter variation affects binding affinity of the transcription factor MdWRKY20 to the Cell Wall Invertase 1 gene and decreases fructose content in apple fruit
Source: Hortic Res. 2025 Dec 5;13(3):uhaf330. doi: 10.1093/hr/uhaf330 (PMC12966002; doi:10.1093/hr/uhaf330)
Supplement: Web_Material_uhaf330 [file web_material_uhaf330.zip › Table S2.xlsx]

## Sheet: Table S2
Table S2. Physical and chemical properties and secondary structure prediction of HC-1 and HC-2 proteins.
	HC-1	HC-2	MDP0000932091
Number of amino acids	368	368	368
Theoretical pI	9.4	9.47	9.88
Molecular weight	41452.3	41431.3	41719.7
Total number of negatively charged residues (Asp + Glu)	32	32	29
Total number of positively charged residues (Arg + Lys)	42	43	48
Formula	C1876H2903N509O536S9	C1874H2896N512O534S9	C1880H2920N528O530S10
Total number of atoms	5833	5825	5868
Instability index	41.32	41.22	40.9
Aliphatic index	78.48	76.36	73.18
Grand average of hydropathicity (GRAVY)	-0.358	-0.39	-0.47
Alpha helix	106	95	84
310 helix	0	0	0
Pi helix	0	0	0
Beta bridge	0	0	0
Extended strand	65	65	64
Beta turn	14	16	11
Bend region	0	0	0
Random coil	183	192	209
Ambiguous states	0	0	0
Other states	0	0	0
