# Supplementary material for: Promoter variation affects binding affinity of the transcription factor MdWRKY20 to the Cell Wall Invertase 1 gene and decreases fructose content in apple fruit
Source: Hortic Res. 2025 Dec 5;13(3):uhaf330. doi: 10.1093/hr/uhaf330 (PMC12966002; doi:10.1093/hr/uhaf330)
Supplement: Web_Material_uhaf330 [file web_material_uhaf330.zip › Table S3.xlsx]

## Sheet: Table S3A
Table S3A. Prediction of transcriptional binding sites of the 'Honeycrisp' MdCWINV1 promoter haplotype HC-P1 using PlantRegMap.
#pattern name	Family	start	stop	strand	matched sequence
MDP0000224892	C2H2	10	27	-	GAGGTATCCCCTGACCTT
MDP0000286804	FAR1	28	42	+	GACCCACGCGCCTTC
MDP0000210970	MYB	28	42	+	GACCCACGCGCCTTC
MDP0000262498	BES1	29	43	+	ACCCACGCGCCTTCG
MDP0000216756	FAR1	30	41	+	CCCACGCGCCTT
MDP0000290409	CAMTA	30	38	-	GCGCGTGGG
MDP0000308379	ERF	32	52	+	CACGCGCCTTCGTATCCGACC
MDP0000255517	CAMTA	33	41	-	AAGGCGCGT
MDP0000269890	bHLH	62	72	-	GGCAAGTTGGG
MDP0000214472	bHLH	63	71	+	CCAACTTGC
MDP0000231668	WRKY	74	87	-	ATAGTTGATTTTTT
MDP0000490180	EIL	151	171	+	GCGGCCAAGTCCAATTTGGCC
MDP0000234807	MYB_related	198	216	+	TAGTCGGAACCCTAAAATT
MDP0000292449	CPP	207	219	-	CAAAATTTTAGGG
MDP0000287350	ERF	234	254	+	TCAACCCGCAACACCACGGCC
MDP0000178263	ERF	234	254	+	TCAACCCGCAACACCACGGCC
MDP0000287350	ERF	237	257	+	ACCCGCAACACCACGGCCCCT
MDP0000178263	ERF	237	257	+	ACCCGCAACACCACGGCCCCT
MDP0000929655	ARF	341	348	-	GCCGACGC
MDP0000234807	MYB_related	376	394	-	AATACGAGGCCCTAAATAT
MDP0000252463	Trihelix	379	396	-	TAAATACGAGGCCCTAAA
MDP0000564884	EIL	385	399	-	GTCTAAATACGAGGC
MDP0000804580	ZF-HD	455	469	+	ATATGTAATTAGGGG
MDP0000614531	ZF-HD	457	467	+	ATGTAATTAGG
MDP0000551046	C2H2	459	473	-	TCCTCCCCTAATTAC
MDP0000453148	C2H2	459	473	-	TCCTCCCCTAATTAC
MDP0000252463	Trihelix	464	481	+	TAGGGGAGGAGCCCTTAT
MDP0000168550	MYB	494	512	+	CCTTTTCACCCACACAAAC
MDP0000163673	MYB	494	512	+	CCTTTTCACCCACACAAAC
MDP0000320772	MYB	495	515	-	AGGGTTTGTGTGGGTGAAAAG
MDP0000234807	MYB_related	503	521	+	CCACACAAACCCTAAGTAT
MDP0000189406	MYB_related	510	519	+	AACCCTAAGT
MDP0000320521	BBR-BPC	535	558	-	GAGGGAGAGAGTGTGAGAGCTTTG
MDP0000933138	BBR-BPC	536	556	+	AAAGCTCTCACACTCTCTCCC
MDP0000320521	BBR-BPC	537	560	-	GTGAGGGAGAGAGTGTGAGAGCTT
MDP0000933138	BBR-BPC	538	558	+	AGCTCTCACACTCTCTCCCTC
MDP0000320521	BBR-BPC	539	562	-	TTGTGAGGGAGAGAGTGTGAGAGC
MDP0000933138	BBR-BPC	540	560	+	CTCTCACACTCTCTCCCTCAC
MDP0000762756	C2H2	540	550	+	CTCTCACACTC
MDP0000933138	BBR-BPC	542	562	+	CTCACACTCTCTCCCTCACAA
MDP0000259111	Trihelix	610	617	+	GGTGAACC
MDP0000259111	Trihelix	610	617	-	GGTTCACC
MDP0000224390	Dof	625	645	+	ATCTTGTGATATTTACTTTTC
MDP0000193097	MYB_related	629	642	-	AAGTAAATATCACA
MDP0000795432	MYB_related	629	640	-	GTAAATATCACA
MDP0000186860	MYB_related	631	642	+	TGATATTTACTT
MDP0000263056	HSF	641	659	-	CCGTGAATCTTCAAGAAAA
MDP0000129357	HSF	642	656	-	TGAATCTTCAAGAAA
MDP0000119199	HSF	642	656	-	TGAATCTTCAAGAAA
MDP0000127499	HSF	643	656	+	TTCTTGAAGATTCA
MDP0000156337	HSF	644	655	-	GAATCTTCAAGA
MDP0000260377	HSF	644	655	-	GAATCTTCAAGA
MDP0000150429	HSF	644	655	-	GAATCTTCAAGA
MDP0000200243	G2-like	646	656	+	TTGAAGATTCA
MDP0000175835	MYB	700	714	+	AACAAGAACCAAAAC
MDP0000286643	MIKC_MADS	714	727	-	CCAAAAACAGAGAG
MDP0000220008	MIKC_MADS	715	727	-	CCAAAAACAGAGA
MDP0000446783	ERF	724	744	+	TTGGGCTGAAATGGTGGATGG
MDP0000147009	ERF	724	744	+	TTGGGCTGAAATGGTGGATGG
MDP0000308379	ERF	726	746	-	TCCCATCCACCATTTCAGCCC
MDP0000243375	ERF	726	744	+	GGGCTGAAATGGTGGATGG
MDP0000254224	LBD	728	746	-	TCCCATCCACCATTTCAGC
MDP0000221977	NAC	754	768	-	CTTGAAAATCACTCA
MDP0000285780	bHLH	764	777	-	CATCCATCACTTGA
MDP0000322479	MYB	769	781	+	TGATGGATGGTGG
MDP0000736994	MYB	774	784	+	GATGGTGGTGA
MDP0000871361	ERF	774	784	-	TCACCACCATC
MDP0000224540	GATA	775	789	+	ATGGTGGTGATCAAC
MDP0000324259	MIKC_MADS	807	824	-	GGTTCCAAATCTGGCGAA
MDP0000166889	GATA	810	824	-	GGTTCCAAATCTGGC
MDP0000013331	MIKC_MADS	811	822	+	CCAGATTTGGAA
MDP0000344348	BES1	842	852	+	CGCACGAGTTG
MDP0000722139	TALE	869	888	+	GATCCCGTGCCTCTCACTCC
MDP0000599531	TALE	869	888	+	GATCCCGTGCCTCTCACTCC
MDP0000320521	BBR-BPC	883	906	-	AAGGGAAGAAATGAGAGAGGAGTG
MDP0000125317	AP2	887	906	-	AAGGGAAGAAATGAGAGAGG
MDP0000314765	MIKC_MADS	887	907	+	CCTCTCTCATTTCTTCCCTTC
MDP0000640034	GRAS	890	909	-	GAGAAGGGAAGAAATGAGAG
MDP0000125317	AP2	891	910	-	AGAGAAGGGAAGAAATGAGA
MDP0000320521	BBR-BPC	892	915	-	GAGGAAGAGAAGGGAAGAAATGAG
MDP0000320521	BBR-BPC	894	917	-	GGGAGGAAGAGAAGGGAAGAAATG
MDP0000933138	BBR-BPC	895	915	+	ATTTCTTCCCTTCTCTTCCTC
MDP0000125317	AP2	896	915	-	GAGGAAGAGAAGGGAAGAAA
MDP0000320521	BBR-BPC	896	919	-	ATGGGAGGAAGAGAAGGGAAGAAA
MDP0000722139	TALE	897	916	+	TTCTTCCCTTCTCTTCCTCC
MDP0000599531	TALE	897	916	+	TTCTTCCCTTCTCTTCCTCC
MDP0000321222	C2H2	897	915	+	TTCTTCCCTTCTCTTCCTC
MDP0000933138	BBR-BPC	897	917	+	TTCTTCCCTTCTCTTCCTCCC
MDP0000314765	MIKC_MADS	897	917	+	TTCTTCCCTTCTCTTCCTCCC
MDP0000640034	GRAS	898	917	-	GGGAGGAAGAGAAGGGAAGA
MDP0000321222	C2H2	900	918	+	TTCCCTTCTCTTCCTCCCA
MDP0000321222	C2H2	903	921	+	CCTTCTCTTCCTCCCATTG
MDP0000935652	WRKY	910	928	-	AGTTGACCAATGGGAGGAA
MDP0000289397	WRKY	918	930	-	TGAGTTGACCAAT
MDP0000184361	WRKY	918	930	-	TGAGTTGACCAAT
MDP0000175240	WRKY	918	930	-	TGAGTTGACCAAT
MDP0000133918	WRKY	918	928	+	ATTGGTCAACT
MDP0000566005	WRKY	918	930	+	ATTGGTCAACTCA
MDP0000431358	WRKY	920	927	+	TGGTCAAC
MDP0000803116	SBP	938	953	+	CATTATGTACCATATA
MDP0000240855	NAC	1008	1028	-	AAAGGCTTGCTCTTCAATACA
MDP0000153436	ERF	1043	1057	-	TGACGGTAAGGGAGT
MDP0000250216	SRS	1062	1084	+	AGAGCATCAACTCTAGCACTTTA
MDP0000224540	GATA	1066	1080	-	GTGCTAGAGTTGATG
MDP0000146673	Dof	1077	1086	-	AATAAAGTGC
MDP0000277643	AP2	1091	1105	+	TATTGAGGAGCGAGC
MDP0000252463	Trihelix	1094	1111	+	TGAGGAGCGAGCCCTTAT
MDP0000923690	ERF	1137	1156	+	CATTGGAGAGTATCACCGCC
MDP0000871361	ERF	1146	1156	+	GTATCACCGCC
MDP0000446783	ERF	1148	1168	-	GGTTGCTCAGTAGGCGGTGAT
MDP0000147009	ERF	1148	1168	-	GGTTGCTCAGTAGGCGGTGAT
MDP0000287350	ERF	1148	1168	+	ATCACCGCCTACTGAGCAACC
MDP0000178263	ERF	1148	1168	+	ATCACCGCCTACTGAGCAACC
MDP0000932292	ERF	1148	1162	-	TCAGTAGGCGGTGAT
MDP0000254288	LBD	1148	1168	+	ATCACCGCCTACTGAGCAACC
MDP0000313476	ERF	1150	1159	+	CACCGCCTAC
MDP0000303333	ERF	1150	1169	+	CACCGCCTACTGAGCAACCA
MDP0000446783	ERF	1151	1171	-	GGTGGTTGCTCAGTAGGCGGT
MDP0000147009	ERF	1151	1171	-	GGTGGTTGCTCAGTAGGCGGT
MDP0000287350	ERF	1151	1171	+	ACCGCCTACTGAGCAACCACC
MDP0000178263	ERF	1151	1171	+	ACCGCCTACTGAGCAACCACC
MDP0000542633	ERF	1152	1172	+	CCGCCTACTGAGCAACCACCT
MDP0000149535	MYB	1158	1176	-	GGCGAGGTGGTTGCTCAGT
MDP0000144744	MYB	1158	1176	-	GGCGAGGTGGTTGCTCAGT
MDP0000168550	MYB	1158	1176	+	ACTGAGCAACCACCTCGCC
MDP0000163673	MYB	1158	1176	+	ACTGAGCAACCACCTCGCC
MDP0000932804	MYB	1162	1176	+	AGCAACCACCTCGCC
MDP0000601420	MYB	1162	1176	+	AGCAACCACCTCGCC
MDP0000322479	MYB	1163	1175	-	GCGAGGTGGTTGC
MDP0000263008	ERF	1168	1188	+	CACCTCGCCGCGACCATCAAC
MDP0000403580	ERF	1169	1189	-	AGTTGATGGTCGCGGCGAGGT
MDP0000303333	ERF	1170	1189	+	CCTCGCCGCGACCATCAACT
MDP0000446783	ERF	1171	1191	-	AGAGTTGATGGTCGCGGCGAG
MDP0000147009	ERF	1171	1191	-	AGAGTTGATGGTCGCGGCGAG
MDP0000783818	ERF	1172	1179	+	TCGCCGCG
MDP0000628484	ERF	1173	1182	+	CGCCGCGACC
MDP0000446783	ERF	1174	1194	-	GCTAGAGTTGATGGTCGCGGC
MDP0000147009	ERF	1174	1194	-	GCTAGAGTTGATGGTCGCGGC
MDP0000190889	AP2	1203	1223	-	GGGCTCGTTCCCCAATACATA
MDP0000277643	AP2	1207	1221	+	TATTGGGGAACGAGC
MDP0000252463	Trihelix	1210	1227	+	TGGGGAACGAGCCCTTAT
MDP0000923690	ERF	1234	1253	+	AAAGGGACTCCCTCACCGTC
MDP0000303333	ERF	1235	1254	+	AAGGGACTCCCTCACCGTCA
MDP0000180950	ERF	1239	1255	-	ATGACGGTGAGGGAGTC
MDP0000125673	ERF	1240	1254	+	ACTCCCTCACCGTCA
MDP0000153436	ERF	1240	1254	-	TGACGGTGAGGGAGT
MDP0000295902	ERF	1240	1254	+	ACTCCCTCACCGTCA
MDP0000179962	ERF	1241	1257	-	TAATGACGGTGAGGGAG
MDP0000649022	ERF	1243	1256	-	AATGACGGTGAGGG
MDP0000224540	GATA	1263	1277	-	GTGCTAGAGTTGATG
MDP0000268649	B3	1278	1292	-	CAATACATGCATAAT
MDP0000252463	Trihelix	1291	1308	+	TGAGGAACGAGCCCTTAT
MDP0000394158	WOX	1360	1370	+	TCATTCATGTA
MDP0000252463	Trihelix	1372	1389	+	TGAGGAGTGAGCCCTTAT
MDP0000013331	MIKC_MADS	1391	1402	+	CTATAAAAGGGA
MDP0000220008	MIKC_MADS	1391	1403	+	CTATAAAAGGGAC
MDP0000542633	ERF	1406	1426	+	CTTCACCTTCAAACGCCGCAA
MDP0000235313	ERF	1412	1439	+	CTTCAAACGCCGCAAGCTGAGCCAACCA
MDP0000127134	ERF	1412	1439	+	CTTCAAACGCCGCAAGCTGAGCCAACCA
MDP0000446783	ERF	1414	1434	-	GGCTCAGCTTGCGGCGTTTGA
MDP0000147009	ERF	1414	1434	-	GGCTCAGCTTGCGGCGTTTGA
MDP0000263008	ERF	1414	1434	+	TCAAACGCCGCAAGCTGAGCC
MDP0000308379	ERF	1415	1435	+	CAAACGCCGCAAGCTGAGCCA
MDP0000403580	ERF	1415	1435	-	TGGCTCAGCTTGCGGCGTTTG
MDP0000273432	LBD	1415	1435	+	CAAACGCCGCAAGCTGAGCCA
MDP0000324718	ERF	1415	1429	+	CAAACGCCGCAAGCT
MDP0000254288	LBD	1417	1437	-	GTTGGCTCAGCTTGCGGCGTT
MDP0000254288	LBD	1417	1437	+	AACGCCGCAAGCTGAGCCAAC
MDP0000413387	ERF	1418	1425	+	ACGCCGCA
MDP0000273432	LBD	1419	1439	-	TGGTTGGCTCAGCTTGCGGCG
MDP0000128924	RAV	1442	1449	-	TATGTTGC
MDP0000927314	TCP	1559	1566	+	CGGCCCAC
MDP0000290263	bHLH	1565	1574	-	GTCCATGTGT
MDP0000240855	NAC	1612	1632	+	GAAGACTTGGGGACTACTGTT
MDP0000320363	TCP	1618	1630	+	TTGGGGACTACTG
MDP0000234807	MYB_related	1639	1657	-	AATACGAGGCCCTAAATAT
MDP0000252463	Trihelix	1642	1659	-	TAAATACGAGGCCCTAAA
MDP0000564884	EIL	1648	1662	-	GTCTAAATACGAGGC
MDP0000181606	AP2	1661	1670	+	ACCTCGTATA
MDP0000224390	Dof	1702	1722	-	CATCTTTGCCCCTTCCTTTAT
MDP0000132856	Nin-like	1705	1719	-	CTTTGCCCCTTCCTT
MDP0000804580	ZF-HD	1718	1732	+	AGATGTAATTAGGGG
MDP0000614531	ZF-HD	1720	1730	+	ATGTAATTAGG
MDP0000821959	ZF-HD	1723	1737	-	CTTATCCCCTAATTA
MDP0000248333	MYB	1726	1738	+	TTAGGGGATAAGC
MDP0000252463	Trihelix	1727	1744	+	TAGGGGATAAGCCCTTAT
MDP0000758053	MYB_related	1729	1738	+	GGGGATAAGC
MDP0000897594	MYB	1757	1777	+	CCTCTTCACCCTCACAAACCC
MDP0000321222	C2H2	1757	1775	+	CCTCTTCACCCTCACAAAC
MDP0000234807	MYB_related	1766	1784	+	CCTCACAAACCCTAAGTCT
MDP0000189406	MYB_related	1773	1782	+	AACCCTAAGT
MDP0000320521	BBR-BPC	1798	1821	-	GAGGGAGAAAGTGTGAGAGCTTTG
MDP0000320521	BBR-BPC	1800	1823	-	GTGAGGGAGAAAGTGTGAGAGCTT
MDP0000320521	BBR-BPC	1802	1825	-	TTGTGAGGGAGAAAGTGTGAGAGC
MDP0000933138	BBR-BPC	1803	1823	+	CTCTCACACTTTCTCCCTCAC
MDP0000762756	C2H2	1803	1813	+	CTCTCACACTT
MDP0000933138	BBR-BPC	1805	1825	+	CTCACACTTTCTCCCTCACAA
MDP0000849944	NAC	1851	1862	+	GTGCACGTAGCC
MDP0000259111	Trihelix	1873	1880	+	GGTGAACC
MDP0000259111	Trihelix	1873	1880	-	GGTTCACC
MDP0000224390	Dof	1888	1908	+	ATCTTGTGTTATTTACTTTTC
MDP0000273251	Dof	1894	1914	-	CTGCAAGAAAAGTAAATAACA
MDP0000397984	Dof	1895	1909	+	GTTATTTACTTTTCT
MDP0000129357	HSF	1905	1919	-	TGAATCTGCAAGAAA
MDP0000190889	AP2	1941	1961	-	ATGCACAAAACCCGATGTCTT
MDP0000277643	AP2	1945	1959	+	CATCGGGTTTTGTGC
MDP0000734535	E2F/DP	1959	1979	+	CATCAACATTTGGCGCCATCT
MDP0000187830	E2F/DP	1966	1979	-	AGATGGCGCCAAAT
MDP0000268258	E2F/DP	1966	1980	-	CAGATGGCGCCAAAT
MDP0000187830	E2F/DP	1966	1979	+	ATTTGGCGCCATCT

## Sheet: Table S3B
Table S3B. Prediction of transcriptional binding sites of the 'Honeycrisp' MdCWINV1 promoter haplotype HC-P2 using PlantRegMap.
#pattern name	Family	start	stop	strand	matched sequence
MDP0000224892	C2H2	10	27	-	GAGGTATCCCCTGACCTT
MDP0000286804	FAR1	28	42	+	GACCCACGCGCCTTC
MDP0000210970	MYB	28	42	+	GACCCACGCGCCTTC
MDP0000262498	BES1	29	43	+	ACCCACGCGCCTTCG
MDP0000216756	FAR1	30	41	+	CCCACGCGCCTT
MDP0000290409	CAMTA	30	38	-	GCGCGTGGG
MDP0000308379	ERF	32	52	+	CACGCGCCTTCGTATCCGACC
MDP0000255517	CAMTA	33	41	-	AAGGCGCGT
MDP0000269890	bHLH	62	72	-	GGCAAGTTGGG
MDP0000214472	bHLH	63	71	+	CCAACTTGC
MDP0000231668	WRKY	74	87	-	ATAGTTGATTTTTT
MDP0000490180	EIL	151	171	+	GCGGCCAAGTCCAATTTGGCC
MDP0000234807	MYB_related	198	216	+	TCGTCGGAACCCTAAAATT
MDP0000255104	Trihelix	198	208	+	TCGTCGGAACC
MDP0000292449	CPP	207	219	-	CAAAATTTTAGGG
MDP0000287350	ERF	234	254	+	TCAACCCGCAACACCACGGCC
MDP0000178263	ERF	234	254	+	TCAACCCGCAACACCACGGCC
MDP0000287350	ERF	237	257	+	ACCCGCAACACCACGGCCCCT
MDP0000178263	ERF	237	257	+	ACCCGCAACACCACGGCCCCT
MDP0000929655	ARF	340	347	-	GCCGACGC
MDP0000234807	MYB_related	375	393	-	AATACGAGGCCCTAAATAT
MDP0000252463	Trihelix	378	395	-	TAAATACGAGGCCCTAAA
MDP0000564884	EIL	384	398	-	GTCTAAATACGAGGC
MDP0000804580	ZF-HD	454	468	+	ATATGTAATTAGGGG
MDP0000614531	ZF-HD	456	466	+	ATGTAATTAGG
MDP0000551046	C2H2	458	472	-	TCCTCCCCTAATTAC
MDP0000453148	C2H2	458	472	-	TCCTCCCCTAATTAC
MDP0000252463	Trihelix	463	480	+	TAGGGGAGGAGCCCTTAT
MDP0000168550	MYB	493	511	+	CCTTTTCACCCACACAAAC
MDP0000163673	MYB	493	511	+	CCTTTTCACCCACACAAAC
MDP0000320772	MYB	494	514	-	AGGGTTTGTGTGGGTGAAAAG
MDP0000234807	MYB_related	502	520	+	CCACACAAACCCTAAGTAT
MDP0000189406	MYB_related	509	518	+	AACCCTAAGT
MDP0000320521	BBR-BPC	534	557	-	GAGGGAGAGAGTGTGAGAGCTTTG
MDP0000933138	BBR-BPC	535	555	+	AAAGCTCTCACACTCTCTCCC
MDP0000320521	BBR-BPC	536	559	-	GTGAGGGAGAGAGTGTGAGAGCTT
MDP0000933138	BBR-BPC	537	557	+	AGCTCTCACACTCTCTCCCTC
MDP0000320521	BBR-BPC	538	561	-	TTGTGAGGGAGAGAGTGTGAGAGC
MDP0000933138	BBR-BPC	539	559	+	CTCTCACACTCTCTCCCTCAC
MDP0000762756	C2H2	539	549	+	CTCTCACACTC
MDP0000933138	BBR-BPC	541	561	+	CTCACACTCTCTCCCTCACAA
MDP0000259111	Trihelix	609	616	+	GGTGAACC
MDP0000259111	Trihelix	609	616	-	GGTTCACC
MDP0000224390	Dof	624	644	+	ATCTTGTGTTATTTACTTTTC
MDP0000273251	Dof	630	650	-	CTTCAAGAAAAGTAAATAACA
MDP0000397984	Dof	631	645	+	GTTATTTACTTTTCT
MDP0000263056	HSF	640	658	-	CCGTGAATCTTCAAGAAAA
MDP0000129357	HSF	641	655	-	TGAATCTTCAAGAAA
MDP0000119199	HSF	641	655	-	TGAATCTTCAAGAAA
MDP0000127499	HSF	642	655	+	TTCTTGAAGATTCA
MDP0000156337	HSF	643	654	-	GAATCTTCAAGA
MDP0000260377	HSF	643	654	-	GAATCTTCAAGA
MDP0000150429	HSF	643	654	-	GAATCTTCAAGA
MDP0000200243	G2-like	645	655	+	TTGAAGATTCA
MDP0000175835	MYB	699	713	+	AACAGGAACCAAAAC
MDP0000286643	MIKC_MADS	713	726	-	CCAAAAACAGAGAG
MDP0000220008	MIKC_MADS	714	726	-	CCAAAAACAGAGA
MDP0000446783	ERF	723	743	+	TTGGGCTGAAATGGTGGATGG
MDP0000147009	ERF	723	743	+	TTGGGCTGAAATGGTGGATGG
MDP0000308379	ERF	725	745	-	TCCCATCCACCATTTCAGCCC
MDP0000243375	ERF	725	743	+	GGGCTGAAATGGTGGATGG
MDP0000254224	LBD	727	745	-	TCCCATCCACCATTTCAGC
MDP0000221977	NAC	753	767	-	CTTGAAAATCACTCA
MDP0000285780	bHLH	763	776	-	CATCCATCACTTGA
MDP0000322479	MYB	768	780	+	TGATGGATGGTGG
MDP0000736994	MYB	773	783	+	GATGGTGGTGA
MDP0000871361	ERF	773	783	-	TCACCACCATC
MDP0000224540	GATA	774	788	+	ATGGTGGTGATCAAC
MDP0000324259	MIKC_MADS	806	823	-	GGTTCCAAATCTGGCGAA
MDP0000166889	GATA	809	823	-	GGTTCCAAATCTGGC
MDP0000013331	MIKC_MADS	810	821	+	CCAGATTTGGAA
MDP0000344348	BES1	841	851	+	CGCACGAGTTG
MDP0000722139	TALE	868	887	+	GATCCCGTGCCTCTCACTCC
MDP0000599531	TALE	868	887	+	GATCCCGTGCCTCTCACTCC
MDP0000320521	BBR-BPC	882	905	-	AAGGGAAGAAATGAGAGAGGAGTG
MDP0000125317	AP2	886	905	-	AAGGGAAGAAATGAGAGAGG
MDP0000314765	MIKC_MADS	886	906	+	CCTCTCTCATTTCTTCCCTTC
MDP0000640034	GRAS	889	908	-	GAGAAGGGAAGAAATGAGAG
MDP0000125317	AP2	890	909	-	AGAGAAGGGAAGAAATGAGA
MDP0000320521	BBR-BPC	891	914	-	GAGGAAGAGAAGGGAAGAAATGAG
MDP0000320521	BBR-BPC	893	916	-	GGGAGGAAGAGAAGGGAAGAAATG
MDP0000933138	BBR-BPC	894	914	+	ATTTCTTCCCTTCTCTTCCTC
MDP0000125317	AP2	895	914	-	GAGGAAGAGAAGGGAAGAAA
MDP0000320521	BBR-BPC	895	918	-	ATGGGAGGAAGAGAAGGGAAGAAA
MDP0000722139	TALE	896	915	+	TTCTTCCCTTCTCTTCCTCC
MDP0000599531	TALE	896	915	+	TTCTTCCCTTCTCTTCCTCC
MDP0000321222	C2H2	896	914	+	TTCTTCCCTTCTCTTCCTC
MDP0000933138	BBR-BPC	896	916	+	TTCTTCCCTTCTCTTCCTCCC
MDP0000314765	MIKC_MADS	896	916	+	TTCTTCCCTTCTCTTCCTCCC
MDP0000640034	GRAS	897	916	-	GGGAGGAAGAGAAGGGAAGA
MDP0000321222	C2H2	899	917	+	TTCCCTTCTCTTCCTCCCA
MDP0000321222	C2H2	902	920	+	CCTTCTCTTCCTCCCATTG
MDP0000322479	MYB	923	935	-	AGGAGGTGAGTGG
MDP0000803116	SBP	937	952	+	CATTATGTACCATATA
MDP0000240855	NAC	1007	1027	-	AAAGGCTTGCTCTTCAATACA
MDP0000153436	ERF	1042	1056	-	TGACGGTAAGGGAGT
MDP0000250216	SRS	1061	1083	+	AGAGCATCAACTCTAGCACCTTA
MDP0000224540	GATA	1065	1079	-	GTGCTAGAGTTGATG
MDP0000277643	AP2	1090	1104	+	TATTGAGGAGCGAGC
MDP0000303333	ERF	1118	1137	+	AAGGGACTCCCTCACCACCA
MDP0000180950	ERF	1122	1138	-	ATGGTGGTGAGGGAGTC
MDP0000295902	ERF	1126	1140	+	CCCTCACCACCATTA
MDP0000923690	ERF	1136	1155	+	CATTAGAGAGTATCACCGCC
MDP0000871361	ERF	1145	1155	+	GTATCACCGCC
MDP0000446783	ERF	1147	1167	-	GGTTGCTCAGTAGGCGGTGAT
MDP0000147009	ERF	1147	1167	-	GGTTGCTCAGTAGGCGGTGAT
MDP0000287350	ERF	1147	1167	+	ATCACCGCCTACTGAGCAACC
MDP0000178263	ERF	1147	1167	+	ATCACCGCCTACTGAGCAACC
MDP0000932292	ERF	1147	1161	-	TCAGTAGGCGGTGAT
MDP0000254288	LBD	1147	1167	+	ATCACCGCCTACTGAGCAACC
MDP0000303333	ERF	1149	1168	+	CACCGCCTACTGAGCAACCG
MDP0000313476	ERF	1149	1158	+	CACCGCCTAC
MDP0000446783	ERF	1150	1170	-	GGCGGTTGCTCAGTAGGCGGT
MDP0000147009	ERF	1150	1170	-	GGCGGTTGCTCAGTAGGCGGT
MDP0000287350	ERF	1150	1170	+	ACCGCCTACTGAGCAACCGCC
MDP0000178263	ERF	1150	1170	+	ACCGCCTACTGAGCAACCGCC
MDP0000254288	LBD	1150	1170	+	ACCGCCTACTGAGCAACCGCC
MDP0000542633	ERF	1151	1171	+	CCGCCTACTGAGCAACCGCCT
MDP0000303333	ERF	1152	1171	+	CGCCTACTGAGCAACCGCCT
MDP0000254288	LBD	1153	1173	+	GCCTACTGAGCAACCGCCTCG
MDP0000287350	ERF	1153	1173	+	GCCTACTGAGCAACCGCCTCG
MDP0000178263	ERF	1153	1173	+	GCCTACTGAGCAACCGCCTCG
MDP0000180950	ERF	1156	1172	-	GAGGCGGTTGCTCAGTA
MDP0000263008	ERF	1167	1187	+	CGCCTCGCCGCGAGCATCAAC
MDP0000783818	ERF	1171	1178	+	TCGCCGCG
MDP0000252463	Trihelix	1209	1226	+	TGAGGAACGAGCCCTTAT
MDP0000013331	MIKC_MADS	1228	1239	+	CTATAAAAGGGA
MDP0000220008	MIKC_MADS	1228	1240	+	CTATAAAAGGGAC
MDP0000923690	ERF	1233	1252	+	AAAGGGACTCCCTCACCGTC
MDP0000303333	ERF	1234	1253	+	AAGGGACTCCCTCACCGTCA
MDP0000180950	ERF	1238	1254	-	ATGACGGTGAGGGAGTC
MDP0000125673	ERF	1239	1253	+	ACTCCCTCACCGTCA
MDP0000153436	ERF	1239	1253	-	TGACGGTGAGGGAGT
MDP0000295902	ERF	1239	1253	+	ACTCCCTCACCGTCA
MDP0000179962	ERF	1240	1256	-	TAATGACGGTGAGGGAG
MDP0000649022	ERF	1242	1255	-	AATGACGGTGAGGG
MDP0000224540	GATA	1262	1276	-	GTGCTAGAGTTGATG
MDP0000268649	B3	1277	1291	-	CAATACATGCAAAAT
MDP0000252463	Trihelix	1290	1307	+	TGAGGAACGAGCCCTTAT
MDP0000394158	WOX	1359	1369	+	TCATTCATGTA
MDP0000277643	AP2	1368	1382	+	TATTGAGGAGCGAGC
MDP0000252463	Trihelix	1371	1388	+	TGAGGAGCGAGCCCTTAT
MDP0000013331	MIKC_MADS	1390	1401	+	CTATAAAAGGGA
MDP0000220008	MIKC_MADS	1390	1402	+	CTATAAAAGGGAC
MDP0000542633	ERF	1405	1425	+	CCTCACCTTCAAACGCCGCAA
MDP0000321222	C2H2	1405	1423	+	CCTCACCTTCAAACGCCGC
MDP0000235313	ERF	1411	1438	+	CTTCAAACGCCGCAAGCTGAGCCAACCA
MDP0000127134	ERF	1411	1438	+	CTTCAAACGCCGCAAGCTGAGCCAACCA
MDP0000446783	ERF	1413	1433	-	GGCTCAGCTTGCGGCGTTTGA
MDP0000147009	ERF	1413	1433	-	GGCTCAGCTTGCGGCGTTTGA
MDP0000263008	ERF	1413	1433	+	TCAAACGCCGCAAGCTGAGCC
MDP0000308379	ERF	1414	1434	+	CAAACGCCGCAAGCTGAGCCA
MDP0000403580	ERF	1414	1434	-	TGGCTCAGCTTGCGGCGTTTG
MDP0000273432	LBD	1414	1434	+	CAAACGCCGCAAGCTGAGCCA
MDP0000324718	ERF	1414	1428	+	CAAACGCCGCAAGCT
MDP0000254288	LBD	1416	1436	-	GTTGGCTCAGCTTGCGGCGTT
MDP0000254288	LBD	1416	1436	+	AACGCCGCAAGCTGAGCCAAC
MDP0000413387	ERF	1417	1424	+	ACGCCGCA
MDP0000273432	LBD	1418	1438	-	TGGTTGGCTCAGCTTGCGGCG
MDP0000128924	RAV	1441	1448	-	TATGTTGC
MDP0000927314	TCP	1558	1565	+	CGGCCCAC
MDP0000290263	bHLH	1564	1573	-	GTCCATGTGT
MDP0000240855	NAC	1611	1631	+	GAAGACTTGGGGACTACTGTT
MDP0000320363	TCP	1617	1629	+	TTGGGGACTACTG
MDP0000234807	MYB_related	1638	1656	-	AATACGAGGCCCTAAATAT
MDP0000252463	Trihelix	1641	1658	-	TAAATACGAGGCCCTAAA
MDP0000564884	EIL	1647	1661	-	GTCTAAATACGAGGC
MDP0000181606	AP2	1660	1669	+	ACCTCGTATA
MDP0000224390	Dof	1701	1721	-	CATCTTTGCCCCTTCCTTTAT
MDP0000132856	Nin-like	1704	1718	-	CTTTGCCCCTTCCTT
MDP0000804580	ZF-HD	1717	1731	+	AGATGTAATTAGGGG
MDP0000614531	ZF-HD	1719	1729	+	ATGTAATTAGG
MDP0000821959	ZF-HD	1722	1736	-	CTTATCCCCTAATTA
MDP0000248333	MYB	1725	1737	+	TTAGGGGATAAGC
MDP0000252463	Trihelix	1726	1743	+	TAGGGGATAAGCCCTTAT
MDP0000758053	MYB_related	1728	1737	+	GGGGATAAGC
MDP0000936269	NAC	1759	1773	-	TTCGTGAGGGTGAAG
MDP0000309351	NAC	1759	1773	+	CTTCACCCTCACGAA
MDP0000618650	NAC	1759	1773	-	TTCGTGAGGGTGAAG
MDP0000299959	NAC	1759	1771	+	CTTCACCCTCACG
MDP0000234807	MYB_related	1765	1783	+	CCTCACGAACCCTAAGTCT
MDP0000189406	MYB_related	1772	1781	+	AACCCTAAGT
MDP0000320521	BBR-BPC	1797	1820	-	GAGGGAGAGAGTGTGAGAGCTTTG
MDP0000933138	BBR-BPC	1798	1818	+	AAAGCTCTCACACTCTCTCCC
MDP0000320521	BBR-BPC	1799	1822	-	GTGAGGGAGAGAGTGTGAGAGCTT
MDP0000933138	BBR-BPC	1800	1820	+	AGCTCTCACACTCTCTCCCTC
MDP0000320521	BBR-BPC	1801	1824	-	TTGTGAGGGAGAGAGTGTGAGAGC
MDP0000933138	BBR-BPC	1802	1822	+	CTCTCACACTCTCTCCCTCAC
MDP0000762756	C2H2	1802	1812	+	CTCTCACACTC
MDP0000933138	BBR-BPC	1804	1824	+	CTCACACTCTCTCCCTCACAA
MDP0000259111	Trihelix	1872	1879	+	GGTGAACC
MDP0000259111	Trihelix	1872	1879	-	GGTTCACC
MDP0000224390	Dof	1887	1907	+	ATCTTGTGTTATTTACTTTTC
MDP0000273251	Dof	1893	1913	-	CTGCAAGAAAAGTAAATAACA
MDP0000397984	Dof	1894	1908	+	GTTATTTACTTTTCT
MDP0000129357	HSF	1904	1918	-	TGAATCTGCAAGAAA
MDP0000190889	AP2	1940	1960	-	ATGCACAAAACCCGATGTCTT
MDP0000277643	AP2	1944	1958	+	CATCGGGTTTTGTGC
MDP0000734535	E2F/DP	1958	1978	+	CATCAACATTTGGCGCCATCT
MDP0000187830	E2F/DP	1965	1978	-	AGATGGCGCCAAAT
MDP0000268258	E2F/DP	1965	1979	-	CAGATGGCGCCAAAT
MDP0000187830	E2F/DP	1965	1978	+	ATTTGGCGCCATCT

## Sheet: Table S3C
Table S3C. Prediction of transcriptional binding sites of the 'Qinguan' MdCWINV1 promoter haplotype QG-P1 using PlantRegMap.
#pattern name	Family	start	stop	strand	matched sequence
MDP0000224892	C2H2	10	27	-	GAGGTATCCCCTGACCTT
MDP0000286804	FAR1	28	42	+	GACCCACGCGCCTTC
MDP0000210970	MYB	28	42	+	GACCCACGCGCCTTC
MDP0000262498	BES1	29	43	+	ACCCACGCGCCTTCG
MDP0000216756	FAR1	30	41	+	CCCACGCGCCTT
MDP0000290409	CAMTA	30	38	-	GCGCGTGGG
MDP0000255517	CAMTA	33	41	-	AAGGCGCGT
MDP0000269890	bHLH	62	72	-	GGCAAGTTGGG
MDP0000214472	bHLH	63	71	+	CCAACTTGC
MDP0000301451	Trihelix	66	80	-	ATTTTTCCGGCAAGT
MDP0000255104	Trihelix	68	78	+	TTGCCGGAAAA
MDP0000231668	WRKY	74	87	-	ATAGTTGATTTTTC
MDP0000490180	EIL	151	171	+	GCGGCCAAGTCCAATTTGACT
MDP0000234807	MYB_related	198	216	+	TCGTCGGAACCCTAAAATT
MDP0000255104	Trihelix	198	208	+	TCGTCGGAACC
MDP0000292449	CPP	207	219	-	CAAAATTTTAGGG
MDP0000950559	MYB	210	224	+	TAAAATTTTGGTGGC
MDP0000896551	MYB	211	225	+	AAAATTTTGGTGGCC
MDP0000268258	E2F/DP	215	229	-	ATAAGGCCACCAAAA
MDP0000013331	MIKC_MADS	352	363	+	ACGAAATTGGAA
MDP0000234807	MYB_related	375	393	-	AATACGAGGCCCTAAATAT
MDP0000252463	Trihelix	378	395	-	TAAATACGAGGCCCTAAA
MDP0000564884	EIL	384	398	-	GTCTAAATACGAGGC
MDP0000181606	AP2	397	406	+	ACCTCGTATA
MDP0000804580	ZF-HD	454	468	+	ATATGTAATTAGGGG
MDP0000614531	ZF-HD	456	466	+	ATGTAATTAGG
MDP0000551046	C2H2	458	472	-	TCCTCCCCTAATTAC
MDP0000453148	C2H2	458	472	-	TCCTCCCCTAATTAC
MDP0000252463	Trihelix	463	480	+	TAGGGGAGGAGCCCTTAT
MDP0000168550	MYB	493	511	+	CCTTTTCACCCACACAAAC
MDP0000163673	MYB	493	511	+	CCTTTTCACCCACACAAAC
MDP0000320772	MYB	494	514	-	AGGGTTTGTGTGGGTGAAAAG
MDP0000234807	MYB_related	502	520	+	CCACACAAACCCTAAGTAT
MDP0000189406	MYB_related	509	518	+	AACCCTAAGT
MDP0000320521	BBR-BPC	534	557	-	GAGGGAGAGAGTGTGAGAGCTTTG
MDP0000933138	BBR-BPC	535	555	+	AAAGCTCTCACACTCTCTCCC
MDP0000320521	BBR-BPC	536	559	-	GTGAGGGAGAGAGTGTGAGAGCTT
MDP0000933138	BBR-BPC	537	557	+	AGCTCTCACACTCTCTCCCTC
MDP0000320521	BBR-BPC	538	561	-	TTGTGAGGGAGAGAGTGTGAGAGC
MDP0000933138	BBR-BPC	539	559	+	CTCTCACACTCTCTCCCTCAC
MDP0000762756	C2H2	539	549	+	CTCTCACACTC
MDP0000933138	BBR-BPC	541	561	+	CTCACACTCTCTCCCTCACAA
MDP0000259111	Trihelix	609	616	+	GGTGAACC
MDP0000259111	Trihelix	609	616	-	GGTTCACC
MDP0000224390	Dof	624	644	+	ATCTTGTGTTATTTACTTTTC
MDP0000273251	Dof	630	650	-	CTTCAAGAAAAGTAAATAACA
MDP0000397984	Dof	631	645	+	GTTATTTACTTTTCT
MDP0000263056	HSF	640	658	-	CCGTGAATCTTCAAGAAAA
MDP0000129357	HSF	641	655	-	TGAATCTTCAAGAAA
MDP0000119199	HSF	641	655	-	TGAATCTTCAAGAAA
MDP0000127499	HSF	642	655	+	TTCTTGAAGATTCA
MDP0000156337	HSF	643	654	-	GAATCTTCAAGA
MDP0000260377	HSF	643	654	-	GAATCTTCAAGA
MDP0000150429	HSF	643	654	-	GAATCTTCAAGA
MDP0000200243	G2-like	645	655	+	TTGAAGATTCA
MDP0000175835	MYB	699	713	+	AACAGGAACCAAAAC
MDP0000286643	MIKC_MADS	713	726	-	CCAAAAACAGAGAG
MDP0000220008	MIKC_MADS	714	726	-	CCAAAAACAGAGA
MDP0000446783	ERF	723	743	+	TTGGGCTGAAATGGTGGATGG
MDP0000147009	ERF	723	743	+	TTGGGCTGAAATGGTGGATGG
MDP0000308379	ERF	725	745	-	TCCCATCCACCATTTCAGCCC
MDP0000243375	ERF	725	743	+	GGGCTGAAATGGTGGATGG
MDP0000254224	LBD	727	745	-	TCCCATCCACCATTTCAGC
MDP0000221977	NAC	753	767	-	CTTGAAAATCACTCA
MDP0000285780	bHLH	763	776	-	CATCCATCACTTGA
MDP0000322479	MYB	768	780	+	TGATGGATGGTGG
MDP0000736994	MYB	773	783	+	GATGGTGGTGA
MDP0000871361	ERF	773	783	-	TCACCACCATC
MDP0000224540	GATA	774	788	+	ATGGTGGTGATCAAC
MDP0000324259	MIKC_MADS	806	823	-	GGTTCCAAATCTGGCGAA
MDP0000166889	GATA	809	823	-	GGTTCCAAATCTGGC
MDP0000013331	MIKC_MADS	810	821	+	CCAGATTTGGAA
MDP0000344348	BES1	841	851	+	CGCACGAGTTG
MDP0000722139	TALE	868	887	+	GATCCCGTGCCTCTCACTCC
MDP0000599531	TALE	868	887	+	GATCCCGTGCCTCTCACTCC
MDP0000320521	BBR-BPC	885	908	-	GAGAAAGGAAGAAATGAGAGAGGA
MDP0000125317	AP2	886	905	-	AAAGGAAGAAATGAGAGAGG
MDP0000314765	MIKC_MADS	886	906	+	CCTCTCTCATTTCTTCCTTTC
MDP0000321222	C2H2	886	904	+	CCTCTCTCATTTCTTCCTT
MDP0000224390	Dof	887	907	+	CTCTCTCATTTCTTCCTTTCT
MDP0000314765	MIKC_MADS	889	909	+	CTCTCATTTCTTCCTTTCTCT
MDP0000640034	GRAS	889	908	-	GAGAAAGGAAGAAATGAGAG
MDP0000125317	AP2	890	909	-	AGAGAAAGGAAGAAATGAGA
MDP0000320521	BBR-BPC	891	914	-	GAGGAAGAGAAAGGAAGAAATGAG
MDP0000320521	BBR-BPC	893	916	-	GGGAGGAAGAGAAAGGAAGAAATG
MDP0000933138	BBR-BPC	894	914	+	ATTTCTTCCTTTCTCTTCCTC
MDP0000125317	AP2	895	914	-	GAGGAAGAGAAAGGAAGAAA
MDP0000314765	MIKC_MADS	895	915	+	TTTCTTCCTTTCTCTTCCTCC
MDP0000320521	BBR-BPC	895	918	-	ATGGGAGGAAGAGAAAGGAAGAAA
MDP0000640034	GRAS	895	914	-	GAGGAAGAGAAAGGAAGAAA
MDP0000933138	BBR-BPC	896	916	+	TTCTTCCTTTCTCTTCCTCCC
MDP0000722139	TALE	896	915	+	TTCTTCCTTTCTCTTCCTCC
MDP0000599531	TALE	896	915	+	TTCTTCCTTTCTCTTCCTCC
MDP0000314765	MIKC_MADS	896	916	+	TTCTTCCTTTCTCTTCCTCCC
MDP0000321222	C2H2	896	914	+	TTCTTCCTTTCTCTTCCTC
MDP0000640034	GRAS	897	916	-	GGGAGGAAGAGAAAGGAAGA
MDP0000320521	BBR-BPC	897	920	-	CAATGGGAGGAAGAGAAAGGAAGA
MDP0000321222	C2H2	899	917	+	TTCCTTTCTCTTCCTCCCA
MDP0000314765	MIKC_MADS	899	919	+	TTCCTTTCTCTTCCTCCCATT
MDP0000321222	C2H2	902	920	+	CTTTCTCTTCCTCCCATTG
MDP0000322479	MYB	923	935	-	AGGAGGTGAGTGG
MDP0000803116	SBP	937	952	+	CATTATGTACCATATA
MDP0000224892	C2H2	949	966	-	CAGTTAAGGCCTAATATA
MDP0000240855	NAC	1007	1027	-	AAAGGCTTGCTCTTCAATACA
MDP0000923690	ERF	1036	1055	+	AAAGGGACTCCTTCACCGTC
MDP0000303333	ERF	1037	1056	+	AAGGGACTCCTTCACCGTCA
MDP0000180950	ERF	1041	1057	-	ATGACGGTGAAGGAGTC
MDP0000125673	ERF	1042	1056	+	ACTCCTTCACCGTCA
MDP0000153436	ERF	1042	1056	-	TGACGGTGAAGGAGT
MDP0000295902	ERF	1042	1056	+	ACTCCTTCACCGTCA
MDP0000755622	ERF	1042	1056	+	ACTCCTTCACCGTCA
MDP0000467753	ERF	1042	1056	+	ACTCCTTCACCGTCA
MDP0000759299	ERF	1042	1056	+	ACTCCTTCACCGTCA
MDP0000525933	ERF	1042	1056	+	ACTCCTTCACCGTCA
MDP0000224540	GATA	1043	1057	-	ATGACGGTGAAGGAG
MDP0000179962	ERF	1043	1059	-	CAATGACGGTGAAGGAG
MDP0000243375	ERF	1044	1062	-	CTGCAATGACGGTGAAGGA
MDP0000263008	ERF	1044	1064	+	TCCTTCACCGTCATTGCAGAG
MDP0000649022	ERF	1045	1058	-	AATGACGGTGAAGG
MDP0000871361	ERF	1045	1055	+	CCTTCACCGTC
MDP0000308379	ERF	1045	1065	+	CCTTCACCGTCATTGCAGAGC
MDP0000403580	ERF	1045	1065	-	GCTCTGCAATGACGGTGAAGG
MDP0000262710	ERF	1045	1059	-	CAATGACGGTGAAGG
MDP0000324718	ERF	1045	1059	+	CCTTCACCGTCATTG
MDP0000907929	ERF	1046	1060	+	CTTCACCGTCATTGC
MDP0000133485	ERF	1046	1060	+	CTTCACCGTCATTGC
MDP0000932292	ERF	1047	1061	-	TGCAATGACGGTGAA
MDP0000250216	SRS	1061	1083	+	AGAGCATCAACTCTAGCACTTTA
MDP0000224540	GATA	1065	1079	-	GTGCTAGAGTTGATG
MDP0000146673	Dof	1076	1085	-	AATAAAGTGC
MDP0000277643	AP2	1090	1104	+	TATTGAGGAGCGAGC
MDP0000252463	Trihelix	1093	1110	+	TGAGGAGCGAGCCCTTAT
MDP0000923690	ERF	1136	1155	+	CATTGGAGAGTATCACCGCC
MDP0000871361	ERF	1145	1155	+	GTATCACCGCC
MDP0000446783	ERF	1147	1167	-	GGTTGCTCAGTAGGCGGTGAT
MDP0000147009	ERF	1147	1167	-	GGTTGCTCAGTAGGCGGTGAT
MDP0000287350	ERF	1147	1167	+	ATCACCGCCTACTGAGCAACC
MDP0000178263	ERF	1147	1167	+	ATCACCGCCTACTGAGCAACC
MDP0000932292	ERF	1147	1161	-	TCAGTAGGCGGTGAT
MDP0000254288	LBD	1147	1167	+	ATCACCGCCTACTGAGCAACC
MDP0000303333	ERF	1149	1168	+	CACCGCCTACTGAGCAACCG
MDP0000313476	ERF	1149	1158	+	CACCGCCTAC
MDP0000446783	ERF	1150	1170	-	GGCGGTTGCTCAGTAGGCGGT
MDP0000147009	ERF	1150	1170	-	GGCGGTTGCTCAGTAGGCGGT
MDP0000287350	ERF	1150	1170	+	ACCGCCTACTGAGCAACCGCC
MDP0000178263	ERF	1150	1170	+	ACCGCCTACTGAGCAACCGCC
MDP0000254288	LBD	1150	1170	+	ACCGCCTACTGAGCAACCGCC
MDP0000542633	ERF	1151	1171	+	CCGCCTACTGAGCAACCGCCT
MDP0000303333	ERF	1152	1171	+	CGCCTACTGAGCAACCGCCT
MDP0000254288	LBD	1153	1173	+	GCCTACTGAGCAACCGCCTCG
MDP0000287350	ERF	1153	1173	+	GCCTACTGAGCAACCGCCTCG
MDP0000178263	ERF	1153	1173	+	GCCTACTGAGCAACCGCCTCG
MDP0000180950	ERF	1156	1172	-	GAGGCGGTTGCTCAGTA
MDP0000263008	ERF	1167	1187	+	CGCCTCGCCGCGAGCATCAAC
MDP0000783818	ERF	1171	1178	+	TCGCCGCG
MDP0000190889	AP2	1202	1222	-	GGGCTCGTTCCCCAATACATA
MDP0000277643	AP2	1206	1220	+	TATTGGGGAACGAGC
MDP0000252463	Trihelix	1209	1226	+	TGGGGAACGAGCCCTTAT
MDP0000923690	ERF	1233	1252	+	AAAGGGACTCCCTCACCGTC
MDP0000303333	ERF	1234	1253	+	AAGGGACTCCCTCACCGTCA
MDP0000180950	ERF	1238	1254	-	ATGACGGTGAGGGAGTC
MDP0000125673	ERF	1239	1253	+	ACTCCCTCACCGTCA
MDP0000153436	ERF	1239	1253	-	TGACGGTGAGGGAGT
MDP0000295902	ERF	1239	1253	+	ACTCCCTCACCGTCA
MDP0000179962	ERF	1240	1256	-	TAATGACGGTGAGGGAG
MDP0000649022	ERF	1242	1255	-	AATGACGGTGAGGG
MDP0000224540	GATA	1262	1276	-	GTGCTAGAGTTGATG
MDP0000268649	B3	1277	1291	-	CAATACATGCATAAT
MDP0000252463	Trihelix	1290	1307	+	TGAGGAACGAGCCCTTAT
MDP0000394158	WOX	1359	1369	+	TCATTCATGTA
MDP0000252463	Trihelix	1371	1388	+	TGAGGAGTGAGCCCTTAT
MDP0000542633	ERF	1405	1425	+	CCTCACCTTCAAACGCCGCAA
MDP0000321222	C2H2	1405	1423	+	CCTCACCTTCAAACGCCGC
MDP0000235313	ERF	1411	1438	+	CTTCAAACGCCGCAAGCTGAGCCAACCA
MDP0000127134	ERF	1411	1438	+	CTTCAAACGCCGCAAGCTGAGCCAACCA
MDP0000446783	ERF	1413	1433	-	GGCTCAGCTTGCGGCGTTTGA
MDP0000147009	ERF	1413	1433	-	GGCTCAGCTTGCGGCGTTTGA
MDP0000263008	ERF	1413	1433	+	TCAAACGCCGCAAGCTGAGCC
MDP0000308379	ERF	1414	1434	+	CAAACGCCGCAAGCTGAGCCA
MDP0000403580	ERF	1414	1434	-	TGGCTCAGCTTGCGGCGTTTG
MDP0000273432	LBD	1414	1434	+	CAAACGCCGCAAGCTGAGCCA
MDP0000324718	ERF	1414	1428	+	CAAACGCCGCAAGCT
MDP0000254288	LBD	1416	1436	-	GTTGGCTCAGCTTGCGGCGTT
MDP0000254288	LBD	1416	1436	+	AACGCCGCAAGCTGAGCCAAC
MDP0000413387	ERF	1417	1424	+	ACGCCGCA
MDP0000273432	LBD	1418	1438	-	TGGTTGGCTCAGCTTGCGGCG
MDP0000128924	RAV	1441	1448	-	TATGTTGC
MDP0000240855	NAC	1611	1631	+	GAAGACTTGGGGACTACTGTT
MDP0000320363	TCP	1617	1629	+	TTGGGGACTACTG
MDP0000564884	EIL	1647	1661	-	GTCTAAATACGAGGC
MDP0000181606	AP2	1660	1669	+	ACCTCGTATA
MDP0000224390	Dof	1701	1721	-	CATCTTTGCCCCTTCCTTTAT
MDP0000132856	Nin-like	1704	1718	-	CTTTGCCCCTTCCTT
MDP0000804580	ZF-HD	1717	1731	+	AGATGTAATTAGGGG
MDP0000614531	ZF-HD	1719	1729	+	ATGTAATTAGG
MDP0000821959	ZF-HD	1722	1736	-	CTTATCCCCTAATTA
MDP0000248333	MYB	1725	1737	+	TTAGGGGATAAGC
MDP0000252463	Trihelix	1726	1743	+	TAGGGGATAAGCCCTTAT
MDP0000758053	MYB_related	1728	1737	+	GGGGATAAGC
MDP0000897594	MYB	1756	1776	+	CCTCTTCACCCTCACAAACCC
MDP0000321222	C2H2	1756	1774	+	CCTCTTCACCCTCACAAAC
MDP0000234807	MYB_related	1765	1783	+	CCTCACAAACCCTAAGTCT
MDP0000189406	MYB_related	1772	1781	+	AACCCTAAGT
MDP0000320521	BBR-BPC	1795	1818	-	GGGAGAGAGTGTGAGAGATTTGCT
MDP0000933138	BBR-BPC	1796	1816	+	GCAAATCTCTCACACTCTCTC
MDP0000320521	BBR-BPC	1797	1820	-	GAGGGAGAGAGTGTGAGAGATTTG
MDP0000933138	BBR-BPC	1798	1818	+	AAATCTCTCACACTCTCTCCC
MDP0000320521	BBR-BPC	1799	1822	-	GTGAGGGAGAGAGTGTGAGAGATT
MDP0000933138	BBR-BPC	1800	1820	+	ATCTCTCACACTCTCTCCCTC
MDP0000320521	BBR-BPC	1801	1824	-	TTGTGAGGGAGAGAGTGTGAGAGA
MDP0000933138	BBR-BPC	1802	1822	+	CTCTCACACTCTCTCCCTCAC
MDP0000762756	C2H2	1802	1812	+	CTCTCACACTC
MDP0000933138	BBR-BPC	1804	1824	+	CTCACACTCTCTCCCTCACAA
MDP0000259111	Trihelix	1872	1879	+	GGTGAACC
MDP0000259111	Trihelix	1872	1879	-	GGTTCACC
MDP0000224390	Dof	1887	1907	+	ATCTTGTGTTATTTACTTTTC
MDP0000273251	Dof	1893	1913	-	CTGCAAGAAAAGTAAATAACA
MDP0000397984	Dof	1894	1908	+	GTTATTTACTTTTCT
MDP0000129357	HSF	1904	1918	-	TGAATCTGCAAGAAA
MDP0000190889	AP2	1940	1960	-	ATGCACAAAACCCGATGTCTT
MDP0000277643	AP2	1944	1958	+	CATCGGGTTTTGTGC
MDP0000734535	E2F/DP	1958	1978	+	CATCAACATTTGGCGCCATCT
MDP0000187830	E2F/DP	1965	1978	-	AGATGGCGCCAAAT
MDP0000268258	E2F/DP	1965	1979	-	CAGATGGCGCCAAAT
MDP0000187830	E2F/DP	1965	1978	+	ATTTGGCGCCATCT

## Sheet: Table S3D
Table S3D. Prediction of transcriptional binding sites of the 'Qinguan' MdCWINV1 promoter haplotype QG-P2 using PlantRegMap.
#pattern name	Family	start	stop	strand	matched sequence
MDP0000224892	C2H2	10	27	-	GAGGTATCCCCTGACCTT
MDP0000303333	ERF	24	43	+	CCTCGACCCACGCGCCTCCG
MDP0000542633	ERF	26	46	+	TCGACCCACGCGCCTCCGTAT
MDP0000210970	MYB	28	42	+	GACCCACGCGCCTCC
MDP0000286804	FAR1	28	42	+	GACCCACGCGCCTCC
MDP0000262498	BES1	29	43	+	ACCCACGCGCCTCCG
MDP0000216756	FAR1	30	41	+	CCCACGCGCCTC
MDP0000290409	CAMTA	30	38	-	GCGCGTGGG
MDP0000263008	ERF	31	51	+	CCACGCGCCTCCGTATCCGAC
MDP0000287350	ERF	31	51	+	CCACGCGCCTCCGTATCCGAC
MDP0000178263	ERF	31	51	+	CCACGCGCCTCCGTATCCGAC
MDP0000308379	ERF	32	52	+	CACGCGCCTCCGTATCCGACC
MDP0000255517	CAMTA	33	41	-	GAGGCGCGT
MDP0000243375	ERF	34	52	-	GGTCGGATACGGAGGCGCG
MDP0000263008	ERF	34	54	+	CGCGCCTCCGTATCCGACCGT
MDP0000308379	ERF	35	55	+	GCGCCTCCGTATCCGACCGTC
MDP0000310904	ERF	36	43	+	CGCCTCCG
MDP0000236605	ERF	36	43	+	CGCCTCCG
MDP0000269890	bHLH	62	72	-	GGCAAGTTGGG
MDP0000214472	bHLH	63	71	+	CCAACTTGC
MDP0000231668	WRKY	74	87	-	ATAGTTGATTTTTT
MDP0000490180	EIL	151	171	+	GCGGCCAAGTCCAATTTGGCC
MDP0000255104	Trihelix	198	208	+	TCGTCGGAACC
MDP0000234807	MYB_related	198	216	+	TCGTCGGAACCCTAGAATT
MDP0000189406	MYB_related	205	214	+	AACCCTAGAA
MDP0000287350	ERF	234	254	+	TCAACCCGCAACACCACGGCC
MDP0000178263	ERF	234	254	+	TCAACCCGCAACACCACGGCC
MDP0000287350	ERF	237	257	+	ACCCGCAACACCACGGCCCCT
MDP0000178263	ERF	237	257	+	ACCCGCAACACCACGGCCCCT
MDP0000929655	ARF	340	347	-	GCCGACGC
MDP0000013331	MIKC_MADS	352	363	+	ACGAAATTGGAA
MDP0000234807	MYB_related	375	393	-	AATACGAGGCCCTAAATAT
MDP0000252463	Trihelix	378	395	-	TAAATACGAGGCCCTAAA
MDP0000564884	EIL	384	398	-	GTCTAAATACGAGGC
MDP0000181606	AP2	397	406	+	ACCTCGTATA
MDP0000804580	ZF-HD	454	468	+	ATATGTAATTAGGGG
MDP0000614531	ZF-HD	456	466	+	ATGTAATTAGG
MDP0000551046	C2H2	458	472	-	TCCTCCCCTAATTAC
MDP0000453148	C2H2	458	472	-	TCCTCCCCTAATTAC
MDP0000252463	Trihelix	463	480	+	TAGGGGAGGAGCCCTTAT
MDP0000897594	MYB	493	513	+	CCTTTTCACCCTCACAAACCC
MDP0000234807	MYB_related	502	520	+	CCTCACAAACCCTAAGTAT
MDP0000189406	MYB_related	509	518	+	AACCCTAAGT
MDP0000320521	BBR-BPC	534	557	-	GAGGGAGAGAGTGTGAGAGCTTTG
MDP0000933138	BBR-BPC	535	555	+	AAAGCTCTCACACTCTCTCCC
MDP0000320521	BBR-BPC	536	559	-	GTGAGGGAGAGAGTGTGAGAGCTT
MDP0000933138	BBR-BPC	537	557	+	AGCTCTCACACTCTCTCCCTC
MDP0000320521	BBR-BPC	538	561	-	TTGTGAGGGAGAGAGTGTGAGAGC
MDP0000933138	BBR-BPC	539	559	+	CTCTCACACTCTCTCCCTCAC
MDP0000762756	C2H2	539	549	+	CTCTCACACTC
MDP0000933138	BBR-BPC	541	561	+	CTCACACTCTCTCCCTCACAA
MDP0000259111	Trihelix	609	616	+	GGTGAACC
MDP0000259111	Trihelix	609	616	-	GGTTCACC
MDP0000224390	Dof	624	644	+	ATCTTGTGTTATTTACTTTTC
MDP0000273251	Dof	630	650	-	CTGCAAGAAAAGTAAATAACA
MDP0000397984	Dof	631	645	+	GTTATTTACTTTTCT
MDP0000129357	HSF	641	655	-	TGAATCTGCAAGAAA
MDP0000175835	MYB	699	713	+	AACAGGAACCAAAAC
MDP0000286643	MIKC_MADS	713	726	-	CCAAAAACAGAGAG
MDP0000220008	MIKC_MADS	714	726	-	CCAAAAACAGAGA
MDP0000446783	ERF	723	743	+	TTGGGCTGAAATGGTGGATGG
MDP0000147009	ERF	723	743	+	TTGGGCTGAAATGGTGGATGG
MDP0000308379	ERF	725	745	-	TCCCATCCACCATTTCAGCCC
MDP0000243375	ERF	725	743	+	GGGCTGAAATGGTGGATGG
MDP0000254224	LBD	727	745	-	TCCCATCCACCATTTCAGC
MDP0000221977	NAC	753	767	-	CTTGAAAATCACTCA
MDP0000285780	bHLH	763	776	-	CATCCATCACTTGA
MDP0000322479	MYB	768	780	+	TGATGGATGGTGG
MDP0000736994	MYB	773	783	+	GATGGTGGTGA
MDP0000871361	ERF	773	783	-	TCACCACCATC
MDP0000224540	GATA	774	788	+	ATGGTGGTGATCAAC
MDP0000324259	MIKC_MADS	806	823	-	GGTTCCAAATCTGGCGAA
MDP0000166889	GATA	809	823	-	GGTTCCAAATCTGGC
MDP0000013331	MIKC_MADS	810	821	+	CCAGATTTGGAA
MDP0000344348	BES1	841	851	+	CGCACGAGTTG
MDP0000722139	TALE	868	887	+	GATCCCGTGCCTCTCACTCC
MDP0000599531	TALE	868	887	+	GATCCCGTGCCTCTCACTCC
MDP0000320521	BBR-BPC	877	900	-	AAGAAAGGAGAGAGGAGTGAGAGG
MDP0000125317	AP2	881	900	-	AAGAAAGGAGAGAGGAGTGA
MDP0000722139	TALE	882	901	+	CACTCCTCTCTCCTTTCTTC
MDP0000599531	TALE	882	901	+	CACTCCTCTCTCCTTTCTTC
MDP0000640034	GRAS	882	901	-	GAAGAAAGGAGAGAGGAGTG
MDP0000320521	BBR-BPC	882	905	-	AAGGGAAGAAAGGAGAGAGGAGTG
MDP0000320521	BBR-BPC	885	908	-	GAGAAGGGAAGAAAGGAGAGAGGA
MDP0000722139	TALE	885	904	+	TCCTCTCTCCTTTCTTCCCT
MDP0000599531	TALE	885	904	+	TCCTCTCTCCTTTCTTCCCT
MDP0000125317	AP2	886	905	-	AAGGGAAGAAAGGAGAGAGG
MDP0000722139	TALE	887	906	+	CTCTCTCCTTTCTTCCCTTC
MDP0000599531	TALE	887	906	+	CTCTCTCCTTTCTTCCCTTC
MDP0000125317	AP2	888	907	-	AGAAGGGAAGAAAGGAGAGA
MDP0000321222	C2H2	888	906	+	TCTCTCCTTTCTTCCCTTC
MDP0000640034	GRAS	889	908	-	GAGAAGGGAAGAAAGGAGAG
MDP0000939744	Dof	890	910	+	TCTCCTTTCTTCCCTTCTCTT
MDP0000722139	TALE	890	909	+	TCTCCTTTCTTCCCTTCTCT
MDP0000599531	TALE	890	909	+	TCTCCTTTCTTCCCTTCTCT
MDP0000320521	BBR-BPC	891	914	-	GAGGAAGAGAAGGGAAGAAAGGAG
MDP0000314765	MIKC_MADS	891	911	+	CTCCTTTCTTCCCTTCTCTTC
MDP0000722139	TALE	892	911	+	TCCTTTCTTCCCTTCTCTTC
MDP0000599531	TALE	892	911	+	TCCTTTCTTCCCTTCTCTTC
MDP0000320521	BBR-BPC	893	916	-	GGGAGGAAGAGAAGGGAAGAAAGG
MDP0000125317	AP2	893	912	-	GGAAGAGAAGGGAAGAAAGG
MDP0000321222	C2H2	893	911	+	CCTTTCTTCCCTTCTCTTC
MDP0000933138	BBR-BPC	894	914	+	CTTTCTTCCCTTCTCTTCCTC
MDP0000125317	AP2	895	914	-	GAGGAAGAGAAGGGAAGAAA
MDP0000320521	BBR-BPC	895	918	-	ATGGGAGGAAGAGAAGGGAAGAAA
MDP0000722139	TALE	896	915	+	TTCTTCCCTTCTCTTCCTCC
MDP0000599531	TALE	896	915	+	TTCTTCCCTTCTCTTCCTCC
MDP0000321222	C2H2	896	914	+	TTCTTCCCTTCTCTTCCTC
MDP0000933138	BBR-BPC	896	916	+	TTCTTCCCTTCTCTTCCTCCC
MDP0000314765	MIKC_MADS	896	916	+	TTCTTCCCTTCTCTTCCTCCC
MDP0000640034	GRAS	897	916	-	GGGAGGAAGAGAAGGGAAGA
MDP0000321222	C2H2	899	917	+	TTCCCTTCTCTTCCTCCCA
MDP0000321222	C2H2	902	920	+	CCTTCTCTTCCTCCCATTG
MDP0000322479	MYB	923	935	-	AGGAGGTGAGTGG
MDP0000803116	SBP	937	952	+	CATTATGTACCATATA
MDP0000153436	ERF	1042	1056	-	TGACGGTAAGGGAGT
MDP0000224540	GATA	1065	1079	-	GTGCTAGAGTTGATG
MDP0000277643	AP2	1090	1104	+	TATTGAGGAGCGAGC
MDP0000252463	Trihelix	1093	1110	+	TGAGGAGCGAGCCCTTAT
MDP0000303333	ERF	1118	1137	+	AAGGGACTCCCTCACCACCA
MDP0000180950	ERF	1122	1138	-	ATGGTGGTGAGGGAGTC
MDP0000295902	ERF	1126	1140	+	CCCTCACCACCATTA
MDP0000180950	ERF	1141	1157	-	TAGGCGGCGATACTCTC
MDP0000235313	ERF	1142	1169	+	AGAGTATCGCCGCCTACTGAGCAACCGC
MDP0000127134	ERF	1142	1169	+	AGAGTATCGCCGCCTACTGAGCAACCGC
MDP0000263008	ERF	1144	1164	+	AGTATCGCCGCCTACTGAGCA
MDP0000403580	ERF	1145	1165	-	TTGCTCAGTAGGCGGCGATAC
MDP0000324718	ERF	1145	1159	+	GTATCGCCGCCTACT
MDP0000273432	LBD	1145	1165	+	GTATCGCCGCCTACTGAGCAA
MDP0000871361	ERF	1145	1155	+	GTATCGCCGCC
MDP0000907929	ERF	1146	1160	+	TATCGCCGCCTACTG
MDP0000133485	ERF	1146	1160	+	TATCGCCGCCTACTG
MDP0000446783	ERF	1147	1167	-	GGTTGCTCAGTAGGCGGCGAT
MDP0000147009	ERF	1147	1167	-	GGTTGCTCAGTAGGCGGCGAT
MDP0000287350	ERF	1147	1167	+	ATCGCCGCCTACTGAGCAACC
MDP0000178263	ERF	1147	1167	+	ATCGCCGCCTACTGAGCAACC
MDP0000254288	LBD	1147	1167	+	ATCGCCGCCTACTGAGCAACC
MDP0000263008	ERF	1147	1167	+	ATCGCCGCCTACTGAGCAACC
MDP0000783818	ERF	1148	1155	+	TCGCCGCC
MDP0000413387	ERF	1148	1155	+	TCGCCGCC
MDP0000310904	ERF	1149	1156	+	CGCCGCCT
MDP0000236605	ERF	1149	1156	+	CGCCGCCT
MDP0000313476	ERF	1149	1158	+	CGCCGCCTAC
MDP0000303333	ERF	1149	1168	+	CGCCGCCTACTGAGCAACCG
MDP0000628484	ERF	1149	1158	+	CGCCGCCTAC
MDP0000446783	ERF	1150	1170	-	GGCGGTTGCTCAGTAGGCGGC
MDP0000147009	ERF	1150	1170	-	GGCGGTTGCTCAGTAGGCGGC
MDP0000287350	ERF	1150	1170	+	GCCGCCTACTGAGCAACCGCC
MDP0000178263	ERF	1150	1170	+	GCCGCCTACTGAGCAACCGCC
MDP0000254288	LBD	1150	1170	+	GCCGCCTACTGAGCAACCGCC
MDP0000542633	ERF	1151	1171	+	CCGCCTACTGAGCAACCGCCT
MDP0000303333	ERF	1152	1171	+	CGCCTACTGAGCAACCGCCT
MDP0000254288	LBD	1153	1173	+	GCCTACTGAGCAACCGCCTCG
MDP0000287350	ERF	1153	1173	+	GCCTACTGAGCAACCGCCTCG
MDP0000178263	ERF	1153	1173	+	GCCTACTGAGCAACCGCCTCG
MDP0000180950	ERF	1156	1172	-	GAGGCGGTTGCTCAGTA
MDP0000263008	ERF	1167	1187	+	CGCCTCGCCGCGAGCATCAAC
MDP0000783818	ERF	1171	1178	+	TCGCCGCG
MDP0000252463	Trihelix	1209	1226	+	TGAGGAACGAGCCCTTAT
MDP0000013331	MIKC_MADS	1228	1239	+	CTATAAAAGGGA
MDP0000220008	MIKC_MADS	1228	1240	+	CTATAAAAGGGAC
MDP0000923690	ERF	1233	1252	+	AAAGGGACTCCCTCACCGTC
MDP0000303333	ERF	1234	1253	+	AAGGGACTCCCTCACCGTCA
MDP0000180950	ERF	1238	1254	-	ATGACGGTGAGGGAGTC
MDP0000125673	ERF	1239	1253	+	ACTCCCTCACCGTCA
MDP0000153436	ERF	1239	1253	-	TGACGGTGAGGGAGT
MDP0000295902	ERF	1239	1253	+	ACTCCCTCACCGTCA
MDP0000179962	ERF	1240	1256	-	TAATGACGGTGAGGGAG
MDP0000649022	ERF	1242	1255	-	AATGACGGTGAGGG
MDP0000224540	GATA	1262	1276	-	GTGCTAGAGTTGATG
MDP0000268649	B3	1277	1291	-	CAATACATGCATAAT
MDP0000252463	Trihelix	1290	1307	+	TGAGGAACGAGCCCTTAT
MDP0000394158	WOX	1359	1369	+	TCATTCATGTA
MDP0000277643	AP2	1368	1382	+	TATTGAGGAGCGAGC
MDP0000252463	Trihelix	1371	1388	+	TGAGGAGCGAGCCCTTAT
MDP0000542633	ERF	1405	1425	+	CCTCACCTTCAAACGCCGCAA
MDP0000321222	C2H2	1405	1423	+	CCTCACCTTCAAACGCCGC
MDP0000235313	ERF	1411	1438	+	CTTCAAACGCCGCAAGCTGAGCCAACCA
MDP0000127134	ERF	1411	1438	+	CTTCAAACGCCGCAAGCTGAGCCAACCA
MDP0000446783	ERF	1413	1433	-	GGCTCAGCTTGCGGCGTTTGA
MDP0000147009	ERF	1413	1433	-	GGCTCAGCTTGCGGCGTTTGA
MDP0000263008	ERF	1413	1433	+	TCAAACGCCGCAAGCTGAGCC
MDP0000308379	ERF	1414	1434	+	CAAACGCCGCAAGCTGAGCCA
MDP0000403580	ERF	1414	1434	-	TGGCTCAGCTTGCGGCGTTTG
MDP0000273432	LBD	1414	1434	+	CAAACGCCGCAAGCTGAGCCA
MDP0000324718	ERF	1414	1428	+	CAAACGCCGCAAGCT
MDP0000254288	LBD	1416	1436	-	GTTGGCTCAGCTTGCGGCGTT
MDP0000254288	LBD	1416	1436	+	AACGCCGCAAGCTGAGCCAAC
MDP0000413387	ERF	1417	1424	+	ACGCCGCA
MDP0000273432	LBD	1418	1438	-	TGGTTGGCTCAGCTTGCGGCG
MDP0000128924	RAV	1441	1448	-	TATGTTGC
MDP0000927314	TCP	1558	1565	+	CGGCCCAC
MDP0000290263	bHLH	1564	1573	-	GTCCATGTGT
MDP0000240855	NAC	1611	1631	+	GAAGACTTGGGGACTACTGTT
MDP0000320363	TCP	1617	1629	+	TTGGGGACTACTG
MDP0000234807	MYB_related	1638	1656	-	AATACGAGGCCCTAAATAT
MDP0000252463	Trihelix	1641	1658	-	TAAATACGAGGCCCTAAA
MDP0000564884	EIL	1647	1661	-	GTCTAAATACGAGGC
MDP0000181606	AP2	1660	1669	+	ACCTCGTATA
MDP0000224390	Dof	1701	1721	-	CATCTTTGCCCCTTCCTTTAT
MDP0000132856	Nin-like	1704	1718	-	CTTTGCCCCTTCCTT
MDP0000804580	ZF-HD	1717	1731	+	AGATGTAATTAGGGG
MDP0000614531	ZF-HD	1719	1729	+	ATGTAATTAGG
MDP0000821959	ZF-HD	1722	1736	-	CTTATCCCCTAATTA
MDP0000248333	MYB	1725	1737	+	TTAGGGGATAAGC
MDP0000252463	Trihelix	1726	1743	+	TAGGGGATAAGCCCTTAT
MDP0000758053	MYB_related	1728	1737	+	GGGGATAAGC
MDP0000936269	NAC	1759	1773	-	TTCGTGAGGGTGAAG
MDP0000309351	NAC	1759	1773	+	CTTCACCCTCACGAA
MDP0000618650	NAC	1759	1773	-	TTCGTGAGGGTGAAG
MDP0000299959	NAC	1759	1771	+	CTTCACCCTCACG
MDP0000234807	MYB_related	1765	1783	+	CCTCACGAACCCTAAGTCT
MDP0000189406	MYB_related	1772	1781	+	AACCCTAAGT
MDP0000320521	BBR-BPC	1797	1820	-	GAGGGAGAGAGTGTGAGAGCTTTG
MDP0000933138	BBR-BPC	1798	1818	+	AAAGCTCTCACACTCTCTCCC
MDP0000320521	BBR-BPC	1799	1822	-	GTGAGGGAGAGAGTGTGAGAGCTT
MDP0000933138	BBR-BPC	1800	1820	+	AGCTCTCACACTCTCTCCCTC
MDP0000320521	BBR-BPC	1801	1824	-	TTGTGAGGGAGAGAGTGTGAGAGC
MDP0000933138	BBR-BPC	1802	1822	+	CTCTCACACTCTCTCCCTCAC
MDP0000762756	C2H2	1802	1812	+	CTCTCACACTC
MDP0000933138	BBR-BPC	1804	1824	+	CTCACACTCTCTCCCTCACAA
MDP0000259111	Trihelix	1872	1879	+	GGTGAACC
MDP0000259111	Trihelix	1872	1879	-	GGTTCACC
MDP0000224390	Dof	1887	1907	+	ATCTTGTGTTATTTACTTTTC
MDP0000273251	Dof	1893	1913	-	CTGCAAGAAAAGTAAATAACA
MDP0000397984	Dof	1894	1908	+	GTTATTTACTTTTCT
MDP0000129357	HSF	1904	1918	-	TGAATCTGCAAGAAA
MDP0000190889	AP2	1940	1960	-	ATGCACAAAACCCGATGTCTT
MDP0000277643	AP2	1944	1958	+	CATCGGGTTTTGTGC
MDP0000734535	E2F/DP	1958	1978	+	CATCAACATTTGGCGCCATCT
MDP0000187830	E2F/DP	1965	1978	-	AGATGGCGCCAAAT
MDP0000268258	E2F/DP	1965	1979	-	CAGATGGCGCCAAAT
MDP0000187830	E2F/DP	1965	1978	+	ATTTGGCGCCATCT
