# Supplementary material for: Promoter variation affects binding affinity of the transcription factor MdWRKY20 to the Cell Wall Invertase 1 gene and decreases fructose content in apple fruit
Source: Hortic Res. 2025 Dec 5;13(3):uhaf330. doi: 10.1093/hr/uhaf330 (PMC12966002; doi:10.1093/hr/uhaf330)
Supplement: Web_Material_uhaf330 [file web_material_uhaf330.zip › Table S4.xlsx]

## Sheet: Table S4A
Table S4A. Prediction of transcriptional binding sites of the 'Honeycrisp' MdCWINV1 promoter haplotype HC-P1 using PlantCARE.
Site Name	Sequence	Position	Strand	Organism	Function
STRE	AGGGG	15	+	Arabidopsis thaliana
Unnamed__1	CGTGG	30	-	Zea mays
Sp1	GGGCGG	57	-	Oryza sativa	light responsive element
LTR	CCGAAA	70	+	Hordeum vulgare	cis-acting element involved in low-temperature responsiveness
TC-rich repeats	ATTCTCTAAC	95	+	Nicotiana tabacum	cis-acting element involved in defense and stress responsiveness
CAAT-box	CAAT	113	-	Nicotiana glutinosa
	motif_sequence	116	-	organism	short_function
I-box	GTATAAGGCC	138	-	Larix laricina	part of a light responsive element
TATA-box	TATAA	142	-	Arabidopsis thaliana	core promoter element around -30 of transcription start
TATA-box	TATA	143	+	Arabidopsis thaliana	core promoter element around -30 of transcription start
CAAT-box	CCAAT	160	+	Arabidopsis thaliana	common cis-acting element in promoter and enhancer regions
CAAT-box	CAAT	161	+	Nicotiana glutinosa
CAAT-box	CAAAT	163	-	Pisum sativum	common cis-acting element in promoter and enhancer regions
CAAT-box	CAAAT	182	+	Pisum sativum	common cis-acting element in promoter and enhancer regions
Unnamed__1	CGTGG	246	-	Zea mays
STRE	AGGGG	252	-	Arabidopsis thaliana
Unnamed__4	CTCC	283	+	Petroselinum hortense
CAAT-box	CAAT	313	-	Nicotiana glutinosa
Unnamed__1	CGTGG	328	-	Zea mays
DRE core	GCCGAC	342	-	Arabidopsis thaliana
TATA-box	TATAAA	367	-	Helianthus annuus	core promoter element around -30 of transcription start
TATA-box	TATAA	368	-	Arabidopsis thaliana	core promoter element around -30 of transcription start
TATA-box	TATA	369	+	Arabidopsis thaliana	core promoter element around -30 of transcription start
TATA-box	TATA	374	+	Arabidopsis thaliana	core promoter element around -30 of transcription start
TATA-box	ATATAA	402	+	Brassica oleracea	core promoter element around -30 of transcription start
TATA-box	TATA	403	+	Arabidopsis thaliana	core promoter element around -30 of transcription start
CAAT-box	CAAAT	451	+	Pisum sativum	common cis-acting element in promoter and enhancer regions
STRE	AGGGG	464	+	Arabidopsis thaliana
Unnamed__4	CTCC	467	-	Petroselinum hortense
Unnamed__4	CTCC	470	-	Petroselinum hortense
TATA-box	TATA	483	+	Arabidopsis thaliana	core promoter element around -30 of transcription start
	motif_sequence	519	+	organism	short_function
Unnamed__4	CTCC	521	+	Petroselinum hortense
GATA-motif	GATAGGA	522	-	Arabidopsis thaliana	part of a light responsive element
	motif_sequence	549	+	organism	short_function
TCCC-motif	TCTCCCT	550	+	Spinacia oleracea	part of a light responsive element
Unnamed__4	CTCC	551	+	Petroselinum hortense
CAAT-box	CAAAT	559	+	Pisum sativum	common cis-acting element in promoter and enhancer regions
	motif_sequence	565	+	organism	short_function
Unnamed__4	CTCC	567	+	Petroselinum hortense
CAAT-box	CAAT	579	+	Nicotiana glutinosa
Unnamed__1	CGTGG	615	-	Zea mays
	motif_sequence	647	-	organism	short_function
Unnamed__4	CTCC	743	-	Petroselinum hortense
MYC	CATGTG	749	-	Arabidopsis thaliana
chs-CMA2a	TCACTTGA	763	-	Petroselinum crispum	part of a light responsive element
CAAT-box	CAAAT	814	-	Pisum sativum	common cis-acting element in promoter and enhancer regions
Unnamed__4	CTCC	884	+	Petroselinum hortense
	motif_sequence	906	+	organism	short_function
Unnamed__4	CTCC	912	+	Petroselinum hortense
CAAT-box	CCAAT	917	-	Arabidopsis thaliana	common cis-acting element in promoter and enhancer regions
W box	TTGACC	920	-	Arabidopsis thaliana
CARE	CAACTCAC	923	+	Oryza sativa
Unnamed__4	CTCC	931	+	Petroselinum hortense
Unnamed__4	CTCC	934	+	Petroselinum hortense
	motif_sequence	941	+	organism	short_function
TATA-box	ATATAT	948	+	Brassica napus	core promoter element around -30 of transcription start
TATA-box	TATA	949	+	Arabidopsis thaliana	core promoter element around -30 of transcription start
CAAT-box	CCAAT	952	-	Arabidopsis thaliana	common cis-acting element in promoter and enhancer regions
CAAT-box	CAAT	1010	-	Nicotiana glutinosa
	motif_sequence	1013	-	organism	short_function
TATA	TATAAAAT	1028	-	Arabidopsis thaliana
TATA-box	TATAAAA	1029	-	Pisum sativum	core promoter element around -30 of transcription start
TATA-box	TATAAA	1030	-	Helianthus annuus	core promoter element around -30 of transcription start
TATA-box	TATAA	1031	-	Arabidopsis thaliana	core promoter element around -30 of transcription start
TATA-box	TATA	1032	-	Arabidopsis thaliana	core promoter element around -30 of transcription start
Unnamed__4	CTCC	1043	+	Petroselinum hortense
as-1	TGACG	1052	-	Arabidopsis thaliana
CGTCA-motif	CGTCA	1052	+	Hordeum vulgare	cis-acting regulatory element involved in the MeJA-responsiveness
TGACG-motif	TGACG	1052	-	Hordeum vulgare	cis-acting regulatory element involved in the MeJA-responsiveness
CAAT-box	CAAT	1056	-	Nicotiana glutinosa
	motif_sequence	1059	-	organism	short_function
CAAT-box	CAAT	1091	-	Nicotiana glutinosa
Unnamed__4	CTCC	1096	-	Petroselinum hortense
TATA	TATAAAAT	1109	-	Arabidopsis thaliana
TATA-box	TATAAAA	1110	-	Pisum sativum	core promoter element around -30 of transcription start
TATA-box	TATAAA	1111	-	Helianthus annuus	core promoter element around -30 of transcription start
TATA-box	TATAA	1112	-	Arabidopsis thaliana	core promoter element around -30 of transcription start
TATA-box	TATA	1113	-	Arabidopsis thaliana	core promoter element around -30 of transcription start
CAAT-box	CCAAT	1137	-	Arabidopsis thaliana	common cis-acting element in promoter and enhancer regions
Unnamed__4	CTCC	1140	-	Petroselinum hortense
	motif_sequence	1140	-	organism	short_function
MYB	CAACCA	1163	+	Arabidopsis thaliana
WRE3	CCACCT	1166	+	Pisum sativum
TATA-box	TACATAAA	1200	-	Oryza sativa	core promoter element around -30 of transcription start
CAAT-box	CCAAT	1207	-	Arabidopsis thaliana	common cis-acting element in promoter and enhancer regions
TATA	TATAAAAT	1225	-	Arabidopsis thaliana
TATA-box	TATAAAA	1226	-	Pisum sativum	core promoter element around -30 of transcription start
TATA-box	TATAAA	1227	-	Helianthus annuus	core promoter element around -30 of transcription start
TATA-box	TATAA	1228	-	Arabidopsis thaliana	core promoter element around -30 of transcription start
TATA-box	TATA	1229	-	Arabidopsis thaliana	core promoter element around -30 of transcription start
Unnamed__4	CTCC	1240	+	Petroselinum hortense
as-1	TGACG	1249	-	Arabidopsis thaliana
CGTCA-motif	CGTCA	1249	+	Hordeum vulgare	cis-acting regulatory element involved in the MeJA-responsiveness
TGACG-motif	TGACG	1249	-	Hordeum vulgare	cis-acting regulatory element involved in the MeJA-responsiveness
	motif_sequence	1273	-	organism	short_function
CAAT-box	CAAT	1288	-	Nicotiana glutinosa
TATA	TATAAAAT	1306	-	Arabidopsis thaliana
TATA-box	TATAAAA	1307	-	Pisum sativum	core promoter element around -30 of transcription start
TATA-box	TATAAA	1308	-	Helianthus annuus	core promoter element around -30 of transcription start
TATA-box	TATAA	1309	-	Arabidopsis thaliana	core promoter element around -30 of transcription start
TATA-box	TATA	1310	-	Arabidopsis thaliana	core promoter element around -30 of transcription start
Unnamed__4	CTCC	1321	+	Petroselinum hortense
CAAT-box	CAAT	1346	+	Nicotiana glutinosa
CAAT-box	CAAT	1369	-	Nicotiana glutinosa
Unnamed__4	CTCC	1374	-	Petroselinum hortense
TATA-box	TATA	1391	-	Arabidopsis thaliana	core promoter element around -30 of transcription start
Unnamed__4	CTCC	1402	+	Petroselinum hortense
MYB	CAACCA	1433	+	Arabidopsis thaliana
as-1	TGACG	1495	-	Arabidopsis thaliana
CGTCA-motif	CGTCA	1495	+	Hordeum vulgare	cis-acting regulatory element involved in the MeJA-responsiveness
TGACG-motif	TGACG	1495	-	Hordeum vulgare	cis-acting regulatory element involved in the MeJA-responsiveness
CAAT-box	CAAT	1506	-	Nicotiana glutinosa
Myb	TAACTG	1549	-	Arabidopsis thaliana
MYC	CATGTG	1565	-	Arabidopsis thaliana
AuxRR-core	GGTCCAT	1568	-	Nicotiana tabacum	cis-acting regulatory element involved in auxin responsiveness
Unnamed__4	CTCC	1586	+	Petroselinum hortense
MYB	CAACCA	1589	+	Arabidopsis thaliana
TATA-box	TATAAA	1630	-	Helianthus annuus	core promoter element around -30 of transcription start
TATA-box	TATAA	1631	-	Arabidopsis thaliana	core promoter element around -30 of transcription start
TATA-box	TATA	1632	-	Arabidopsis thaliana	core promoter element around -30 of transcription start
TATA-box	TATA	1666	-	Arabidopsis thaliana	core promoter element around -30 of transcription start
WUN-motif	TTATTACAT	1696	-	Nicotiana glutinosa
STRE	AGGGG	1709	+	Arabidopsis thaliana
STRE	AGGGG	1727	+	Arabidopsis thaliana
TATA-box	TATA	1746	-	Arabidopsis thaliana	core promoter element around -30 of transcription start
	motif_sequence	1757	+	organism	short_function
	motif_sequence	1782	+	organism	short_function
Unnamed__4	CTCC	1784	+	Petroselinum hortense
GATA-motif	GATAGGA	1785	-	Arabidopsis thaliana	part of a light responsive element
TCCC-motif	TCTCCCT	1813	+	Spinacia oleracea	part of a light responsive element
Unnamed__4	CTCC	1814	+	Petroselinum hortense
CAAT-box	CAAAT	1822	+	Pisum sativum	common cis-acting element in promoter and enhancer regions
CAAT-box	CAAT	1842	+	Nicotiana glutinosa
ABRE4	CACGTA	1853	+	Zea mays
ABRE3a	TACGTG	1853	-	Zea mays
G-box	TACGTG	1853	-	Arabidopsis thaliana	cis-acting regulatory element involved in light responsiveness
ABRE	ACGTG	1853	-	Arabidopsis thaliana	cis-acting element involved in the abscisic acid responsiveness
	motif_sequence	1910	-	organism	short_function
MYC	CATTTG	1964	+	Arabidopsis thaliana
CAAT-box	CAAAT	1965	-	Pisum sativum	common cis-acting element in promoter and enhancer regions

## Sheet: Table S4B
Table S4B. Prediction of transcriptional binding sites of the 'Honeycrisp' MdCWINV1 promoter haplotype HC-P2 using PlantCARE.
Site Name	Sequence	Position	Strand	Organism	Function
STRE	AGGGG	15	+	Arabidopsis thaliana
Unnamed__1	CGTGG	30	-	Zea mays
Sp1	GGGCGG	57	-	Oryza sativa	light responsive element
LTR	CCGAAA	70	+	Hordeum vulgare	cis-acting element involved in low-temperature responsiveness
TC-rich repeats	ATTCTCTAAC	95	+	Nicotiana tabacum	cis-acting element involved in defense and stress responsiveness
CAAT-box	CAAT	113	-	Nicotiana glutinosa
	motif_sequence	116	-	organism	short_function
I-box	GTATAAGGCC	138	-	Larix laricina	part of a light responsive element
TATA-box	TATAA	142	-	Arabidopsis thaliana	core promoter element around -30 of transcription start
TATA-box	TATA	143	+	Arabidopsis thaliana	core promoter element around -30 of transcription start
CAAT-box	CCAAT	160	+	Arabidopsis thaliana	common cis-acting element in promoter and enhancer regions
CAAT-box	CAAT	161	+	Nicotiana glutinosa
CAAT-box	CAAAT	163	-	Pisum sativum	common cis-acting element in promoter and enhancer regions
CAAT-box	CAAAT	182	+	Pisum sativum	common cis-acting element in promoter and enhancer regions
Unnamed__1	CGTGG	246	-	Zea mays
STRE	AGGGG	252	-	Arabidopsis thaliana
Unnamed__4	CTCC	283	+	Petroselinum hortense
WRE3	CCACCT	306	-	Pisum sativum
CAAT-box	CAAT	312	-	Nicotiana glutinosa
Unnamed__1	CGTGG	327	-	Zea mays
DRE core	GCCGAC	341	-	Arabidopsis thaliana
TATA-box	TATAAA	366	-	Helianthus annuus	core promoter element around -30 of transcription start
TATA-box	TATAA	367	-	Arabidopsis thaliana	core promoter element around -30 of transcription start
TATA-box	TATA	368	+	Arabidopsis thaliana	core promoter element around -30 of transcription start
TATA-box	TATA	373	+	Arabidopsis thaliana	core promoter element around -30 of transcription start
TATA-box	ATATAA	401	+	Brassica oleracea	core promoter element around -30 of transcription start
TATA-box	TATA	402	+	Arabidopsis thaliana	core promoter element around -30 of transcription start
CAAT-box	CAAAT	450	+	Pisum sativum	common cis-acting element in promoter and enhancer regions
STRE	AGGGG	463	+	Arabidopsis thaliana
Unnamed__4	CTCC	466	-	Petroselinum hortense
Unnamed__4	CTCC	469	-	Petroselinum hortense
TATA-box	TATA	482	+	Arabidopsis thaliana	core promoter element around -30 of transcription start
	motif_sequence	518	+	organism	short_function
Unnamed__4	CTCC	520	+	Petroselinum hortense
GATA-motif	GATAGGA	521	-	Arabidopsis thaliana	part of a light responsive element
	motif_sequence	548	+	organism	short_function
TCCC-motif	TCTCCCT	549	+	Spinacia oleracea	part of a light responsive element
Unnamed__4	CTCC	550	+	Petroselinum hortense
CAAT-box	CAAAT	558	+	Pisum sativum	common cis-acting element in promoter and enhancer regions
	motif_sequence	564	+	organism	short_function
Unnamed__4	CTCC	566	+	Petroselinum hortense
CAAT-box	CAAT	578	+	Nicotiana glutinosa
Unnamed__1	CGTGG	614	-	Zea mays
	motif_sequence	646	-	organism	short_function
Myb-binding site	CAACAG	697	+	Nicotiana tabacum
MYB	CAACAG	697	+	Arabidopsis thaliana
Unnamed__4	CTCC	742	-	Petroselinum hortense
MYC	CATGTG	748	-	Arabidopsis thaliana
chs-CMA2a	TCACTTGA	762	-	Petroselinum crispum	part of a light responsive element
CAAT-box	CAAAT	813	-	Pisum sativum	common cis-acting element in promoter and enhancer regions
Unnamed__4	CTCC	883	+	Petroselinum hortense
	motif_sequence	905	+	organism	short_function
Unnamed__4	CTCC	911	+	Petroselinum hortense
CAAT-box	CCAAT	916	-	Arabidopsis thaliana	common cis-acting element in promoter and enhancer regions
Unnamed__4	CTCC	930	+	Petroselinum hortense
Unnamed__4	CTCC	933	+	Petroselinum hortense
	motif_sequence	940	+	organism	short_function
TATA-box	ATATAT	947	+	Brassica napus	core promoter element around -30 of transcription start
TATA-box	TATA	948	+	Arabidopsis thaliana	core promoter element around -30 of transcription start
CAAT-box	CCAAT	951	-	Arabidopsis thaliana	common cis-acting element in promoter and enhancer regions
Myb	TAACTG	960	+	Arabidopsis thaliana
CAAT-box	CAAT	1009	-	Nicotiana glutinosa
	motif_sequence	1012	-	organism	short_function
TATA	TATAAAAT	1027	-	Arabidopsis thaliana
TATA-box	TATAAAA	1028	-	Pisum sativum	core promoter element around -30 of transcription start
TATA-box	TATAAA	1029	-	Helianthus annuus	core promoter element around -30 of transcription start
TATA-box	TATAA	1030	-	Arabidopsis thaliana	core promoter element around -30 of transcription start
TATA-box	TATA	1031	-	Arabidopsis thaliana	core promoter element around -30 of transcription start
Unnamed__4	CTCC	1042	+	Petroselinum hortense
as-1	TGACG	1051	-	Arabidopsis thaliana
CGTCA-motif	CGTCA	1051	+	Hordeum vulgare	cis-acting regulatory element involved in the MeJA-responsiveness
TGACG-motif	TGACG	1051	-	Hordeum vulgare	cis-acting regulatory element involved in the MeJA-responsiveness
CAAT-box	CCAAT	1055	-	Arabidopsis thaliana	common cis-acting element in promoter and enhancer regions
	motif_sequence	1058	-	organism	short_function
Unnamed__4	CTCC	1058	-	Petroselinum hortense
I-box	gGATAAGGTG	1076	-	Zea mays	part of a light responsive element
CAAT-box	CAAT	1090	-	Nicotiana glutinosa
Unnamed__4	CTCC	1095	-	Petroselinum hortense
TATA	TATAAAAT	1108	-	Arabidopsis thaliana
TATA-box	TATAAAA	1109	-	Pisum sativum	core promoter element around -30 of transcription start
TATA-box	TATAAA	1110	-	Helianthus annuus	core promoter element around -30 of transcription start
TATA-box	TATAA	1111	-	Arabidopsis thaliana	core promoter element around -30 of transcription start
TATA-box	TATA	1112	-	Arabidopsis thaliana	core promoter element around -30 of transcription start
Unnamed__4	CTCC	1123	+	Petroselinum hortense
TATA-box	TACATAAA	1199	-	Oryza sativa	core promoter element around -30 of transcription start
CAAT-box	CAAT	1206	-	Nicotiana glutinosa
TATA-box	TATA	1228	-	Arabidopsis thaliana	core promoter element around -30 of transcription start
Unnamed__4	CTCC	1239	+	Petroselinum hortense
as-1	TGACG	1248	-	Arabidopsis thaliana
CGTCA-motif	CGTCA	1248	+	Hordeum vulgare	cis-acting regulatory element involved in the MeJA-responsiveness
TGACG-motif	TGACG	1248	-	Hordeum vulgare	cis-acting regulatory element involved in the MeJA-responsiveness
	motif_sequence	1272	-	organism	short_function
CAAT-box	CAAT	1287	-	Nicotiana glutinosa
TATA	TATAAAAT	1305	-	Arabidopsis thaliana
TATA-box	TATAAAA	1306	-	Pisum sativum	core promoter element around -30 of transcription start
TATA-box	TATAAA	1307	-	Helianthus annuus	core promoter element around -30 of transcription start
TATA-box	TATAA	1308	-	Arabidopsis thaliana	core promoter element around -30 of transcription start
TATA-box	TATA	1309	-	Arabidopsis thaliana	core promoter element around -30 of transcription start
Unnamed__4	CTCC	1320	+	Petroselinum hortense
CAAT-box	CAAT	1368	-	Nicotiana glutinosa
Unnamed__4	CTCC	1373	-	Petroselinum hortense
TATA-box	TATA	1390	-	Arabidopsis thaliana	core promoter element around -30 of transcription start
Unnamed__4	CTCC	1401	+	Petroselinum hortense
MYB	CAACCA	1432	+	Arabidopsis thaliana
as-1	TGACG	1494	-	Arabidopsis thaliana
CGTCA-motif	CGTCA	1494	+	Hordeum vulgare	cis-acting regulatory element involved in the MeJA-responsiveness
TGACG-motif	TGACG	1494	-	Hordeum vulgare	cis-acting regulatory element involved in the MeJA-responsiveness
CAAT-box	CAAT	1505	-	Nicotiana glutinosa
Myb	TAACTG	1548	-	Arabidopsis thaliana
MYC	CATGTG	1564	-	Arabidopsis thaliana
AuxRR-core	GGTCCAT	1567	-	Nicotiana tabacum	cis-acting regulatory element involved in auxin responsiveness
Unnamed__4	CTCC	1585	+	Petroselinum hortense
TATA-box	TATAAA	1629	-	Helianthus annuus	core promoter element around -30 of transcription start
TATA-box	TATAA	1630	-	Arabidopsis thaliana	core promoter element around -30 of transcription start
TATA-box	TATA	1631	-	Arabidopsis thaliana	core promoter element around -30 of transcription start
TATA-box	TATA	1665	-	Arabidopsis thaliana	core promoter element around -30 of transcription start
STRE	AGGGG	1676	+	Arabidopsis thaliana
WUN-motif	TTATTACAT	1695	-	Nicotiana glutinosa
STRE	AGGGG	1708	+	Arabidopsis thaliana
STRE	AGGGG	1726	+	Arabidopsis thaliana
TATA-box	ccTATAAAaa	1743	+	Arabidopsis thaliana	core promoter element around -30 of transcription start
TATA-box	TATA	1745	-	Arabidopsis thaliana	core promoter element around -30 of transcription start
	motif_sequence	1756	+	organism	short_function
	motif_sequence	1781	+	organism	short_function
Unnamed__4	CTCC	1783	+	Petroselinum hortense
GATA-motif	GATAGGA	1784	-	Arabidopsis thaliana	part of a light responsive element
	motif_sequence	1811	+	organism	short_function
TCCC-motif	TCTCCCT	1812	+	Spinacia oleracea	part of a light responsive element
Unnamed__4	CTCC	1813	+	Petroselinum hortense
CAAT-box	CAAAT	1821	+	Pisum sativum	common cis-acting element in promoter and enhancer regions
CAAT-box	CAAT	1841	+	Nicotiana glutinosa
Unnamed__1	CGTGG	1877	-	Zea mays
	motif_sequence	1909	-	organism	short_function
MYC	CATTTG	1963	+	Arabidopsis thaliana
CAAT-box	CAAAT	1964	-	Pisum sativum	common cis-acting element in promoter and enhancer regions

## Sheet: Table S4C
Table S4C. Prediction of transcriptional binding sites of the 'Qinguan' MdCWINV1 promoter haplotype QG-P1 using PlantCARE.
Site Name	Sequence	Position	Strand	Organism	Function
STRE	AGGGG	15	+	Arabidopsis thaliana
Unnamed__1	CGTGG	30	-	Zea mays
Sp1	GGGCGG	57	-	Oryza sativa	light responsive element
TC-rich repeats	ATTCTCTAAC	95	+	Nicotiana tabacum	cis-acting element involved in defense and stress responsiveness
CAAT-box	CAAT	113	-	Nicotiana glutinosa
	motif_sequence	116	-	organism	short_function
DRE1	ACCGAGA	121	-	Zea mays
I-box	GTATAAGGCC	138	-	Larix laricina	part of a light responsive element
TATA-box	TATAA	142	-	Arabidopsis thaliana	core promoter element around -30 of transcription start
TATA-box	TATA	143	+	Arabidopsis thaliana	core promoter element around -30 of transcription start
CAAT-box	CCAAT	160	+	Arabidopsis thaliana	common cis-acting element in promoter and enhancer regions
CAAT-box	CAAT	161	+	Nicotiana glutinosa
CAAT-box	CAAAT	163	-	Pisum sativum	common cis-acting element in promoter and enhancer regions
CAAT-box	CAAAT	182	+	Pisum sativum	common cis-acting element in promoter and enhancer regions
I-box	GTATAAGGCC	221	-	Larix laricina	part of a light responsive element
Unnamed__1	CGTGG	246	-	Zea mays
G-box	CACGAC	247	+	Zea mays	cis-acting regulatory element involved in light responsiveness
STRE	AGGGG	252	-	Arabidopsis thaliana
Unnamed__4	CTCC	283	+	Petroselinum hortense
WRE3	CCACCT	306	-	Pisum sativum
CAAT-box	CAAT	312	-	Nicotiana glutinosa
MYB	TAACCA	324	+	Arabidopsis thaliana
MYB-like sequence	TAACCA	324	+	Arabidopsis thaliana
Unnamed__1	CGTGG	327	-	Zea mays
as-1	TGACG	340	-	Arabidopsis thaliana
CGTCA-motif	CGTCA	340	+	Hordeum vulgare	cis-acting regulatory element involved in the MeJA-responsiveness
TGACG-motif	TGACG	340	-	Hordeum vulgare	cis-acting regulatory element involved in the MeJA-responsiveness
CAAT-box	CCAAT	356	-	Arabidopsis thaliana	common cis-acting element in promoter and enhancer regions
TATA-box	TATAAA	366	-	Helianthus annuus	core promoter element around -30 of transcription start
TATA-box	TATAA	367	-	Arabidopsis thaliana	core promoter element around -30 of transcription start
TATA-box	TATA	368	+	Arabidopsis thaliana	core promoter element around -30 of transcription start
TATA-box	TATA	373	+	Arabidopsis thaliana	core promoter element around -30 of transcription start
TATA-box	TATA	402	+	Arabidopsis thaliana	core promoter element around -30 of transcription start
CAAT-box	CAAAT	450	+	Pisum sativum	common cis-acting element in promoter and enhancer regions
STRE	AGGGG	463	+	Arabidopsis thaliana
Unnamed__4	CTCC	466	-	Petroselinum hortense
Unnamed__4	CTCC	469	-	Petroselinum hortense
TATA-box	TATA	482	+	Arabidopsis thaliana	core promoter element around -30 of transcription start
	motif_sequence	518	+	organism	short_function
Unnamed__4	CTCC	520	+	Petroselinum hortense
GATA-motif	GATAGGA	521	-	Arabidopsis thaliana	part of a light responsive element
	motif_sequence	548	+	organism	short_function
TCCC-motif	TCTCCCT	549	+	Spinacia oleracea	part of a light responsive element
Unnamed__4	CTCC	550	+	Petroselinum hortense
CAAT-box	CAAAT	558	+	Pisum sativum	common cis-acting element in promoter and enhancer regions
	motif_sequence	564	+	organism	short_function
Unnamed__4	CTCC	566	+	Petroselinum hortense
CAAT-box	CAAT	578	+	Nicotiana glutinosa
Unnamed__1	CGTGG	614	-	Zea mays
	motif_sequence	646	-	organism	short_function
Myb-binding site	CAACAG	697	+	Nicotiana tabacum
MYB	CAACAG	697	+	Arabidopsis thaliana
Unnamed__4	CTCC	742	-	Petroselinum hortense
MYC	CATGTG	748	-	Arabidopsis thaliana
chs-CMA2a	TCACTTGA	762	-	Petroselinum crispum	part of a light responsive element
CAAT-box	CAAAT	813	-	Pisum sativum	common cis-acting element in promoter and enhancer regions
Unnamed__4	CTCC	883	+	Petroselinum hortense
	motif_sequence	905	+	organism	short_function
Unnamed__4	CTCC	911	+	Petroselinum hortense
CAAT-box	CCAAT	916	-	Arabidopsis thaliana	common cis-acting element in promoter and enhancer regions
Unnamed__4	CTCC	930	+	Petroselinum hortense
Unnamed__4	CTCC	933	+	Petroselinum hortense
	motif_sequence	940	+	organism	short_function
TATA-box	ATATAT	947	+	Brassica napus	core promoter element around -30 of transcription start
TATA-box	TATA	948	+	Arabidopsis thaliana	core promoter element around -30 of transcription start
Myb	TAACTG	960	+	Arabidopsis thaliana
CAAT-box	CAAT	1009	-	Nicotiana glutinosa
	motif_sequence	1012	-	organism	short_function
TATA	TATAAAAT	1027	-	Arabidopsis thaliana
TATA-box	TATAAAA	1028	-	Pisum sativum	core promoter element around -30 of transcription start
TATA-box	TATAAA	1029	-	Helianthus annuus	core promoter element around -30 of transcription start
TATA-box	TATAA	1030	-	Arabidopsis thaliana	core promoter element around -30 of transcription start
TATA-box	TATA	1031	-	Arabidopsis thaliana	core promoter element around -30 of transcription start
Unnamed__4	CTCC	1042	+	Petroselinum hortense
as-1	TGACG	1051	-	Arabidopsis thaliana
CGTCA-motif	CGTCA	1051	+	Hordeum vulgare	cis-acting regulatory element involved in the MeJA-responsiveness
TGACG-motif	TGACG	1051	-	Hordeum vulgare	cis-acting regulatory element involved in the MeJA-responsiveness
CAAT-box	CAAT	1055	-	Nicotiana glutinosa
	motif_sequence	1058	-	organism	short_function
CAAT-box	CAAT	1090	-	Nicotiana glutinosa
Unnamed__4	CTCC	1095	-	Petroselinum hortense
TATA	TATAAAAT	1108	-	Arabidopsis thaliana
TATA-box	TATAAAA	1109	-	Pisum sativum	core promoter element around -30 of transcription start
TATA-box	TATAAA	1110	-	Helianthus annuus	core promoter element around -30 of transcription start
TATA-box	TATAA	1111	-	Arabidopsis thaliana	core promoter element around -30 of transcription start
TATA-box	TATA	1112	-	Arabidopsis thaliana	core promoter element around -30 of transcription start
CAAT-box	CCAAT	1136	-	Arabidopsis thaliana	common cis-acting element in promoter and enhancer regions
Unnamed__4	CTCC	1139	-	Petroselinum hortense
	motif_sequence	1139	-	organism	short_function
TATA-box	TACATAAA	1199	-	Oryza sativa	core promoter element around -30 of transcription start
CAAT-box	CCAAT	1206	-	Arabidopsis thaliana	common cis-acting element in promoter and enhancer regions
TATA	TATAAAAT	1224	-	Arabidopsis thaliana
TATA-box	TATAAAA	1225	-	Pisum sativum	core promoter element around -30 of transcription start
TATA-box	TATAAA	1226	-	Helianthus annuus	core promoter element around -30 of transcription start
TATA-box	TATAA	1227	-	Arabidopsis thaliana	core promoter element around -30 of transcription start
TATA-box	TATA	1228	-	Arabidopsis thaliana	core promoter element around -30 of transcription start
Unnamed__4	CTCC	1239	+	Petroselinum hortense
as-1	TGACG	1248	-	Arabidopsis thaliana
CGTCA-motif	CGTCA	1248	+	Hordeum vulgare	cis-acting regulatory element involved in the MeJA-responsiveness
TGACG-motif	TGACG	1248	-	Hordeum vulgare	cis-acting regulatory element involved in the MeJA-responsiveness
	motif_sequence	1272	-	organism	short_function
CAAT-box	CAAT	1287	-	Nicotiana glutinosa
TATA	TATAAAAT	1305	-	Arabidopsis thaliana
TATA-box	TATAAAA	1306	-	Pisum sativum	core promoter element around -30 of transcription start
TATA-box	TATAAA	1307	-	Helianthus annuus	core promoter element around -30 of transcription start
TATA-box	TATAA	1308	-	Arabidopsis thaliana	core promoter element around -30 of transcription start
TATA-box	TATA	1309	-	Arabidopsis thaliana	core promoter element around -30 of transcription start
Unnamed__4	CTCC	1320	+	Petroselinum hortense
CAAT-box	CAAT	1345	+	Nicotiana glutinosa
CAAT-box	CAAT	1368	-	Nicotiana glutinosa
Unnamed__4	CTCC	1373	-	Petroselinum hortense
TATA-box	ccTATAAAaa	1388	+	Arabidopsis thaliana	core promoter element around -30 of transcription start
TATA-box	TATA	1390	-	Arabidopsis thaliana	core promoter element around -30 of transcription start
Unnamed__4	CTCC	1401	+	Petroselinum hortense
MYB	CAACCA	1432	+	Arabidopsis thaliana
as-1	TGACG	1494	-	Arabidopsis thaliana
CGTCA-motif	CGTCA	1494	+	Hordeum vulgare	cis-acting regulatory element involved in the MeJA-responsiveness
TGACG-motif	TGACG	1494	-	Hordeum vulgare	cis-acting regulatory element involved in the MeJA-responsiveness
CAAT-box	CAAT	1505	-	Nicotiana glutinosa
Myb	TAACTG	1548	-	Arabidopsis thaliana
AuxRR-core	GGTCCAT	1567	-	Nicotiana tabacum	cis-acting regulatory element involved in auxin responsiveness
Unnamed__4	CTCC	1585	+	Petroselinum hortense
MYB	CAACCA	1588	+	Arabidopsis thaliana
TATA-box	TATAAA	1629	-	Helianthus annuus	core promoter element around -30 of transcription start
TATA-box	TATAA	1630	-	Arabidopsis thaliana	core promoter element around -30 of transcription start
TATA-box	TATA	1631	-	Arabidopsis thaliana	core promoter element around -30 of transcription start
TATA-box	TATA	1665	-	Arabidopsis thaliana	core promoter element around -30 of transcription start
WUN-motif	TTATTACAT	1695	-	Nicotiana glutinosa
STRE	AGGGG	1708	+	Arabidopsis thaliana
STRE	AGGGG	1726	+	Arabidopsis thaliana
TATA-box	TATA	1745	-	Arabidopsis thaliana	core promoter element around -30 of transcription start
	motif_sequence	1756	+	organism	short_function
	motif_sequence	1781	+	organism	short_function
Unnamed__4	CTCC	1783	+	Petroselinum hortense
GATA-motif	GATAGGA	1784	-	Arabidopsis thaliana	part of a light responsive element
CAAT-box	CAAAT	1796	+	Pisum sativum	common cis-acting element in promoter and enhancer regions
	motif_sequence	1811	+	organism	short_function
TCCC-motif	TCTCCCT	1812	+	Spinacia oleracea	part of a light responsive element
Unnamed__4	CTCC	1813	+	Petroselinum hortense
CAAT-box	CAAAT	1821	+	Pisum sativum	common cis-acting element in promoter and enhancer regions
CAAT-box	CAAT	1841	+	Nicotiana glutinosa
	motif_sequence	1909	-	organism	short_function
MYC	CATTTG	1963	+	Arabidopsis thaliana
CAAT-box	CAAAT	1964	-	Pisum sativum	common cis-acting element in promoter and enhancer regions

## Sheet: Table S4D
Table S4D. Prediction of transcriptional binding sites of the 'Qinguan' MdCWINV1 promoter haplotype QG-P2 using PlantCARE.
Site Name	Sequence	Position	Strand	Organism	Function
STRE	AGGGG	15	+	Arabidopsis thaliana
Unnamed__1	CGTGG	30	-	Zea mays
Unnamed__4	CTCC	38	+	Petroselinum hortense
Sp1	GGGCGG	57	-	Oryza sativa	light responsive element
LTR	CCGAAA	70	+	Hordeum vulgare	cis-acting element involved in low-temperature responsiveness
TC-rich repeats	ATTCTCTAAC	95	+	Nicotiana tabacum	cis-acting element involved in defense and stress responsiveness
AT-rich element	ATAGAAATCAA	108	+	Glycine max	binding site of AT-rich DNA binding protein (ATBP-1)
	motif_sequence	116	-	organism	short_function
I-box	GTATAAGGCC	138	-	Larix laricina	part of a light responsive element
TATA-box	TATAA	142	-	Arabidopsis thaliana	core promoter element around -30 of transcription start
TATA-box	TATA	143	+	Arabidopsis thaliana	core promoter element around -30 of transcription start
CAAT-box	CCAAT	160	+	Arabidopsis thaliana	common cis-acting element in promoter and enhancer regions
CAAT-box	CAAT	161	+	Nicotiana glutinosa
CAAT-box	CAAAT	163	-	Pisum sativum	common cis-acting element in promoter and enhancer regions
CAAT-box	CAAAT	182	+	Pisum sativum	common cis-acting element in promoter and enhancer regions
Unnamed__1	CGTGG	246	-	Zea mays
STRE	AGGGG	252	-	Arabidopsis thaliana
Unnamed__4	CTCC	283	+	Petroselinum hortense
WRE3	CCACCT	306	-	Pisum sativum
CAAT-box	CAAT	312	-	Nicotiana glutinosa
Unnamed__1	CGTGG	327	-	Zea mays
DRE core	GCCGAC	341	-	Arabidopsis thaliana
CAAT-box	CCAAT	356	-	Arabidopsis thaliana	common cis-acting element in promoter and enhancer regions
TATA-box	TATAAATA	364	-	Daucus carota	core promoter element around -30 of transcription start
TATA-box	TATAAAT	365	-	Brassica juncea	core promoter element around -30 of transcription start
TATA-box	TATAAA	366	-	Helianthus annuus	core promoter element around -30 of transcription start
TATA-box	TATAA	367	-	Arabidopsis thaliana	core promoter element around -30 of transcription start
TATA-box	TATA	368	+	Arabidopsis thaliana	core promoter element around -30 of transcription start
TATA-box	TATA	373	+	Arabidopsis thaliana	core promoter element around -30 of transcription start
TATA-box	TATA	402	+	Arabidopsis thaliana	core promoter element around -30 of transcription start
CAAT-box	CAAAT	450	+	Pisum sativum	common cis-acting element in promoter and enhancer regions
STRE	AGGGG	463	+	Arabidopsis thaliana
Unnamed__4	CTCC	466	-	Petroselinum hortense
Unnamed__4	CTCC	469	-	Petroselinum hortense
TATA-box	TATA	482	+	Arabidopsis thaliana	core promoter element around -30 of transcription start
	motif_sequence	518	+	organism	short_function
Unnamed__4	CTCC	520	+	Petroselinum hortense
GATA-motif	GATAGGA	521	-	Arabidopsis thaliana	part of a light responsive element
	motif_sequence	548	+	organism	short_function
TCCC-motif	TCTCCCT	549	+	Spinacia oleracea	part of a light responsive element
Unnamed__4	CTCC	550	+	Petroselinum hortense
CAAT-box	CAAAT	558	+	Pisum sativum	common cis-acting element in promoter and enhancer regions
CAAT-box	CAAT	578	+	Nicotiana glutinosa
Unnamed__1	CGTGG	614	-	Zea mays
	motif_sequence	646	-	organism	short_function
MYB	CAACAG	697	+	Arabidopsis thaliana
Myb-binding site	CAACAG	697	+	Nicotiana tabacum
Unnamed__4	CTCC	742	-	Petroselinum hortense
MYC	CATGTG	748	-	Arabidopsis thaliana
chs-CMA2a	TCACTTGA	762	-	Petroselinum crispum	part of a light responsive element
CAAT-box	CAAAT	813	-	Pisum sativum	common cis-acting element in promoter and enhancer regions
Unnamed__4	CTCC	883	+	Petroselinum hortense
	motif_sequence	888	+	organism	short_function
Unnamed__4	CTCC	890	+	Petroselinum hortense
	motif_sequence	905	+	organism	short_function
Unnamed__4	CTCC	911	+	Petroselinum hortense
CAAT-box	CCAAT	916	-	Arabidopsis thaliana	common cis-acting element in promoter and enhancer regions
Unnamed__4	CTCC	930	+	Petroselinum hortense
Unnamed__4	CTCC	933	+	Petroselinum hortense
	motif_sequence	940	+	organism	short_function
TATA-box	ATATAT	947	+	Brassica napus	core promoter element around -30 of transcription start
TATA-box	TATA	948	+	Arabidopsis thaliana	core promoter element around -30 of transcription start
CAAT-box	CCAAT	951	-	Arabidopsis thaliana	common cis-acting element in promoter and enhancer regions
Myb	CAACTG	960	+	Arabidopsis thaliana
MBS	CAACTG	960	+	Arabidopsis thaliana	MYB binding site involved in drought-inducibility
CAAT-box	CAAT	1009	-	Nicotiana glutinosa
	motif_sequence	1012	-	organism	short_function
TATA	TATAAAAT	1027	-	Arabidopsis thaliana
TATA-box	TATAAAA	1028	-	Pisum sativum	core promoter element around -30 of transcription start
TATA-box	TATAAA	1029	-	Helianthus annuus	core promoter element around -30 of transcription start
TATA-box	TATAA	1030	-	Arabidopsis thaliana	core promoter element around -30 of transcription start
TATA-box	TATA	1031	-	Arabidopsis thaliana	core promoter element around -30 of transcription start
Unnamed__4	CTCC	1042	+	Petroselinum hortense
as-1	TGACG	1051	-	Arabidopsis thaliana
CGTCA-motif	CGTCA	1051	+	Hordeum vulgare	cis-acting regulatory element involved in the MeJA-responsiveness
TGACG-motif	TGACG	1051	-	Hordeum vulgare	cis-acting regulatory element involved in the MeJA-responsiveness
CAAT-box	CCAAT	1055	-	Arabidopsis thaliana	common cis-acting element in promoter and enhancer regions
	motif_sequence	1058	-	organism	short_function
Unnamed__4	CTCC	1058	-	Petroselinum hortense
	motif_sequence	1075	-	organism	short_function
CAAT-box	CAAT	1090	-	Nicotiana glutinosa
Unnamed__4	CTCC	1095	-	Petroselinum hortense
TATA	TATAAAAT	1108	-	Arabidopsis thaliana
TATA-box	TATAAAA	1109	-	Pisum sativum	core promoter element around -30 of transcription start
TATA-box	TATAAA	1110	-	Helianthus annuus	core promoter element around -30 of transcription start
TATA-box	TATAA	1111	-	Arabidopsis thaliana	core promoter element around -30 of transcription start
TATA-box	TATA	1112	-	Arabidopsis thaliana	core promoter element around -30 of transcription start
Unnamed__4	CTCC	1123	+	Petroselinum hortense
TATA-box	TACATAAA	1199	-	Oryza sativa	core promoter element around -30 of transcription start
CAAT-box	CAAT	1206	-	Nicotiana glutinosa
TATA-box	TATA	1228	-	Arabidopsis thaliana	core promoter element around -30 of transcription start
Unnamed__4	CTCC	1239	+	Petroselinum hortense
as-1	TGACG	1248	-	Arabidopsis thaliana
CGTCA-motif	CGTCA	1248	+	Hordeum vulgare	cis-acting regulatory element involved in the MeJA-responsiveness
TGACG-motif	TGACG	1248	-	Hordeum vulgare	cis-acting regulatory element involved in the MeJA-responsiveness
	motif_sequence	1272	-	organism	short_function
CAAT-box	CAAT	1287	-	Nicotiana glutinosa
TATA	TATAAAAT	1305	-	Arabidopsis thaliana
TATA-box	TATAAAA	1306	-	Pisum sativum	core promoter element around -30 of transcription start
TATA-box	TATAAA	1307	-	Helianthus annuus	core promoter element around -30 of transcription start
TATA-box	TATAA	1308	-	Arabidopsis thaliana	core promoter element around -30 of transcription start
TATA-box	TATA	1309	-	Arabidopsis thaliana	core promoter element around -30 of transcription start
Unnamed__4	CTCC	1320	+	Petroselinum hortense
CAAT-box	CAAT	1368	-	Nicotiana glutinosa
Unnamed__4	CTCC	1373	-	Petroselinum hortense
TATA-box	ccTATAAAaa	1388	+	Arabidopsis thaliana	core promoter element around -30 of transcription start
TATA-box	TATA	1390	-	Arabidopsis thaliana	core promoter element around -30 of transcription start
Unnamed__4	CTCC	1401	+	Petroselinum hortense
MYB	CAACCA	1432	+	Arabidopsis thaliana
as-1	TGACG	1494	-	Arabidopsis thaliana
CGTCA-motif	CGTCA	1494	+	Hordeum vulgare	cis-acting regulatory element involved in the MeJA-responsiveness
TGACG-motif	TGACG	1494	-	Hordeum vulgare	cis-acting regulatory element involved in the MeJA-responsiveness
CAAT-box	CAAT	1505	-	Nicotiana glutinosa
Myb	TAACTG	1548	-	Arabidopsis thaliana
MYC	CATGTG	1564	-	Arabidopsis thaliana
AuxRR-core	GGTCCAT	1567	-	Nicotiana tabacum	cis-acting regulatory element involved in auxin responsiveness
Unnamed__4	CTCC	1585	+	Petroselinum hortense
TATA-box	TATAAA	1629	-	Helianthus annuus	core promoter element around -30 of transcription start
TATA-box	TATAA	1630	-	Arabidopsis thaliana	core promoter element around -30 of transcription start
TATA-box	TATA	1631	-	Arabidopsis thaliana	core promoter element around -30 of transcription start
TATA-box	TATA	1665	-	Arabidopsis thaliana	core promoter element around -30 of transcription start
STRE	AGGGG	1676	+	Arabidopsis thaliana
WUN-motif	TTATTACAT	1695	-	Nicotiana glutinosa
STRE	AGGGG	1708	+	Arabidopsis thaliana
STRE	AGGGG	1726	+	Arabidopsis thaliana
TATA-box	ccTATAAAaa	1743	+	Arabidopsis thaliana	core promoter element around -30 of transcription start
TATA-box	TATA	1745	-	Arabidopsis thaliana	core promoter element around -30 of transcription start
	motif_sequence	1756	+	organism	short_function
	motif_sequence	1781	+	organism	short_function
Unnamed__4	CTCC	1783	+	Petroselinum hortense
GATA-motif	GATAGGA	1784	-	Arabidopsis thaliana	part of a light responsive element
	motif_sequence	1811	+	organism	short_function
TCCC-motif	TCTCCCT	1812	+	Spinacia oleracea	part of a light responsive element
Unnamed__4	CTCC	1813	+	Petroselinum hortense
CAAT-box	CAAAT	1821	+	Pisum sativum	common cis-acting element in promoter and enhancer regions
CAAT-box	CAAT	1841	+	Nicotiana glutinosa
Unnamed__1	CGTGG	1877	-	Zea mays
	motif_sequence	1909	-	organism	short_function
MYC	CATTTG	1963	+	Arabidopsis thaliana
CAAT-box	CAAAT	1964	-	Pisum sativum	common cis-acting element in promoter and enhancer regions
