# Supplementary material for: Promoter variation affects binding affinity of the transcription factor MdWRKY20 to the Cell Wall Invertase 1 gene and decreases fructose content in apple fruit
Source: Hortic Res. 2025 Dec 5;13(3):uhaf330. doi: 10.1093/hr/uhaf330 (PMC12966002; doi:10.1093/hr/uhaf330)
Supplement: Web_Material_uhaf330 [file web_material_uhaf330.zip › Table S5.xlsx]

## Sheet: Table S5
Table S5. Primers used in this study.
Primer	Forward Sequence (5'-3')	Reverse Sequence (5'-3')
MdCWINV1-oe	ATGTCGGTTCTCTTTCATTTTTTTC	CCTTAGGTGGAAGCTTAGAAGACC
MdCWINV1-ri	ACGAGGTCGTTTTCAGTGCT	AGGAGGAGAGAGAGAGTGCC
MdCWINV1-pro-2000bp	TAGCCTAGGAAGGTCAGGGGATACC	AACTTTTCGTGTCGATTCTCACAGA
MdCWINV1-pro-1500bp	CACCCACACAAACCCTAAGTATCTC	AACTTTTCGTGTCGATTCTCACAGA
MdCWINV1-pro-1000bp	CCCATCACTTATGTATTGAAGAGCA	AACTTTTCGTGTCGATTCTCACAGA
MdCWINV1-pro-500bp	GCAGCGTGTGCTACTTCTAGTTGAG	AACTTTTCGTGTCGATTCTCACAGA
MdCWINV1-pro-300bp	GTGGTGATCAACGAGAAAAATGGC	GTGCTAGAGTTGATGCTCTGCAATG
MdWRKY20-oe	ATGGACGCGACCGCACT	CGGACCTGTTAGTACTCTTCC
MdCWINV1-oe-qPCR	CCGAATGAGGAAAGCAAAACC	TGAGGAAGATCAAACGCCAG
MdCWINV1-ri-qPCR	CTTGGCAAAGAACTGCATCC	CCCGCATTAGCAGTACCATT
MdWRKY20-oe-qPCR	TTACGTCGATCCGGGTGATT	GTAGTTGGGGAAGGTTCTGC
MdACTIN-qPCR	AACAATGCTAGGGAACACGGCTCT	ACAGGAAGTAGAAGATGGCGGACA
W box-qPCR	CTCACTCCTCTCTCATTTC	GGCTTGCTCTTCAATACAT
Non W box-qPCR	TCAAATCGCCAAGAACTA	GGTACTAGGCAACAATCCA
